# Supplementary material for: Genome-wide association study in a lettuce core collection from 811 accessions reveals genetic loci for anthocyanin accumulation and cultivar development
Source: Hortic Res. 2025 Sep 24;13(1):uhaf258. doi: 10.1093/hr/uhaf258 (PMC12860559; doi:10.1093/hr/uhaf258)
Supplement: Web_Material_uhaf258 [file web_material_uhaf258.zip]

Archive with 8 entries (8 files):
- Figure S1.tif
- Figure S2.tif
- Figure S3.tif
- Figure S4.tif
- Figure S5.tif
- Figure S6.tif
- Figure S7.tif
- Supplementary Tables.xls
