# Supplementary material for: Genome-wide association study in a lettuce core collection from 811 accessions reveals genetic loci for anthocyanin accumulation and cultivar development
Source: Hortic Res. 2025 Sep 24;13(1):uhaf258. doi: 10.1093/hr/uhaf258 (PMC12860559; doi:10.1093/hr/uhaf258)
Supplement: Web_Material_uhaf258 [file web_material_uhaf258.zip › Supplementary Tables.xls]

## Sheet: Table S1
Supplementary: Table S1. Information of data generated on 811 Lettuce accessions
Sample	Read Pairs	TotalBases	Reference Chromsome Length	CoveredBase	CoveredBase%	MeanDepth
111	9930108	2964064538	2399609109	1244304287	51.85	1.23
A11	12863332	3800552968	2399609109	1367333591	56.98	1.54
A14-1	11427146	3413456884	2399609109	1392469299	58.03	1.4
A16-4	10724069	3204454610	2399609109	1349930742	56.26	1.32
A19-6	12667069	3782300363	2399609109	1491444747	62.15	1.57
A23	10844666	3237454028	2399609109	1308830731	54.54	1.34
A24	13352419	3967588804	2399609109	1438641018	59.95	1.64
A25	10827221	3237817699	2399609109	1332205745	55.52	1.33
A26	10273011	3062587967	2399609109	1220596299	50.87	1.26
A27-2	12402062	3708244274	2399609109	1422251434	59.27	1.53
A29	12184945	3643431808	2399609109	1437491078	59.91	1.51
A3	10689271	3192889072	2399609109	1259055523	52.47	1.27
A30	10137321	3029871657	2399609109	1283705278	53.5	1.25
A31	13400930	3974080434	2399609109	1457431673	60.74	1.63
A32	11632847	3468907090	2399609109	1341801012	55.92	1.44
A33	12271256	3660422115	2399609109	1430608296	59.62	1.51
A34	13435032	3994681872	2399609109	1458751470	60.79	1.65
A35	12450606	3717946044	2399609109	1416037941	59.01	1.52
A36	10949724	3271631343	2399609109	1373762916	57.25	1.35
A38-1	12079023	3615031747	2399609109	1450838157	60.46	1.49
A39	14189572	4238764433	2399609109	1486424152	61.94	1.74
A40	12378549	3673129646	2399609109	1357488520	56.57	1.41
A41	10452412	3109238527	2399609109	1233883111	51.42	1.24
A42	11880650	3550540130	2399609109	1285909815	53.59	1.46
A43	10776203	3216124695	2399609109	1329996506	55.43	1.32
A44	12767361	3805209895	2399609109	1347980642	56.18	1.34
A45-3	9335753	2790760719	2399609109	1209363497	50.4	1.09
A46	13348891	3988959771	2399609109	1430952693	59.63	1.62
A7	14712500	4362547423	2399609109	1496535060	62.37	1.81
BDWY	10818195	3241712035	2399609109	1398325629	58.27	1.34
bilvyi	58282015	17375838255	2399609109	2043392161	85.16	7.02
S14K351_2	99890818	59509651929	2399609109	2083433819	86.82	12.08
binfen5	55426542	16542787469	2399609109	2034170904	84.77	6.84
D13562	10040377	3008711590	2399609109	1313504249	54.74	1.2
E6	10849181	3251159247	2399609109	1375720487	57.33	1.34
F11	10000764	2996762590	2399609109	1348529045	56.2	1.24
F3	9799769	2936551212	2399609109	1300261363	54.19	1.21
G21K0212	9928622	2969301109	2399609109	1307861053	54.5	1.22
G21K097	14177519	4228708200	2399609109	1556019952	64.84	1.75
G21K184	13596979	4050909876	2399609109	1449857434	60.42	1.68
G21K201	15377884	4572948789	2399609109	1555988010	64.84	1.83
G21K280	12864216	3840007105	2399609109	1408011046	58.68	1.59
G21K62-3	11700647	3495394636	2399609109	1352422960	56.36	1.44
G22K1024-1	13640727	4050436802	2399609109	1492749392	62.21	1.67
G22K1069-3	9500488	2840021601	2399609109	1223721314	51	1.17
G22K1118-2	15396661	4586081126	2399609109	1556214330	64.85	1.9
G22K1122-3	11602823	3461499887	2399609109	1412736271	58.87	1.43
G22K1134-4	11640656	3469209154	2399609109	1397094040	58.22	1.44
G22K1158-1	11053593	3304949104	2399609109	1367141968	56.97	1.37
G22K1167-2	11495384	3440336961	2399609109	1421780772	59.25	1.43
G22K1167-4	15571355	4647994937	2399609109	1567642705	65.33	1.92
G22K1204-4	12568278	3737437643	2399609109	1424400823	59.36	1.54
G22K124-6	9821889	2929315185	2399609109	1156556649	48.2	1.2
G22K1321-1	9016013	2696079756	2399609109	1268981920	52.88	1.11
G22K1401-3	13503107	4027854605	2399609109	1446474843	60.28	1.67
G22k1435-1	10500530	3131502662	2399609109	1273268166	53.06	1.23
G22K1518-2	10800129	3222431656	2399609109	1302188309	54.27	1.33
G22K1710-3	9975405	2982151496	2399609109	1259743969	52.5	1.23
G22K1754-1	9186508	5815196082	2399609109	1225811689	51.08	1.13
G22K1755-3	10785148	3214242647	2399609109	1315560930	54.82	1.33
G22K1756-1	9142619	2734357651	2399609109	1240665321	51.7	1.13
G22K1852-2	11144411	3303015714	2399609109	1292924939	53.88	1.33
G22K1852-3	9448057	2825175433	2399609109	1290495960	53.78	1.17
G22K1873-2	13771158	4098134849	2399609109	1491143357	62.14	1.68
G22k1878-2	12030098	3600327762	2399609109	1427075383	59.47	1.49
G22K1884-3	12700681	3783993217	2399609109	1369894367	57.09	1.5
G22K1936-1	10470029	3128619201	2399609109	1332331541	55.52	1.28
G22K2135	11020696	3293160489	2399609109	1343918530	56.01	1.35
G22k2262-2	14505986	4334527291	2399609109	1550134668	64.6	1.79
G22K2263-1	11998496	3589423021	2399609109	1415630544	58.99	1.48
G22K2295-1	11309194	3382499820	2399609109	1394098956	58.1	1.4
G22K2296	11896772	3548904505	2399609109	1443079763	60.14	1.47
G22K2427-2	9480443	6165251645	2399609109	1231276014	51.31	1.17
G22K2510	10367197	3096301761	2399609109	1347744815	56.17	1.28
G22K2521-2	10795085	3225239214	2399609109	1235895718	51.5	1.33
G22K2531	11704085	3496287370	2399609109	1348812807	56.21	1.44
G22K2533-4	13795329	4094582459	2399609109	1429768334	59.58	1.67
G22K2570-2	11761552	3503743837	2399609109	1345219993	56.06	1.45
G22K2602-2	12818918	3829711270	2399609109	1395033334	58.14	1.57
G22K2722-2	12543075	7170364339	2399609109	1503361416	62.65	1.55
G22K2751	10424398	3115067371	2399609109	1311747890	54.67	1.29
G22K3082	11808243	3531543293	2399609109	1361426938	56.74	1.44
G22K345-9	12616156	3764781379	2399609109	1428827807	59.54	1.54
G22K356-8	14407368	4280969983	2399609109	1510985081	62.97	1.77
G22K359-5	10913846	3261253121	2399609109	1307671442	54.5	1.35
G22K3603	10389302	3103964683	2399609109	1310597599	54.62	1.25
G22K377-2	12735146	3798634476	2399609109	1425830329	59.42	1.57
G22K417-10	10644703	3168360539	2399609109	1289821113	53.75	1.31
G22K463-2	12362215	3698268437	2399609109	1465749817	61.08	1.53
G22K500-1	11203545	3344455302	2399609109	1317417168	54.9	1.38
G22K518-1	12900979	3856662015	2399609109	1424804351	59.38	1.6
G22K520-1	13302852	3972262896	2399609109	1452927717	60.55	1.64
G22K535-2	11789620	3515685629	2399609109	1352557498	56.37	1.39
G22K537-1	10897751	3253423510	2399609109	1315291487	54.81	1.3
G22K539-5	14397706	4298737502	2399609109	1500484141	62.53	1.76
G22K555-1	11424207	3408953537	2399609109	1326710345	55.29	1.32
G22K570-4	12638340	3773484206	2399609109	1460363121	60.86	1.56
G22K620-4	13208094	3946150711	2399609109	1493197328	62.23	1.63
G22K623-2	11468824	3432150588	2399609109	1397111760	58.22	1.42
G22K667-3	11602051	3466037459	2399609109	1390555131	57.95	1.43
G22K722-3	12655154	3773799889	2399609109	1464701341	61.04	1.55
G22K73-4	9812219	2921543054	2399609109	1266143832	52.76	1.2
G22K763-4	10330682	3086261611	2399609109	1324181083	55.18	1.27
G22K809-2	14711653	4396951581	2399609109	1531689113	63.83	1.82
G22K821-11	10385694	3107035031	2399609109	1385275198	57.73	1.29
G22K821-6	14014945	4187721660	2399609109	1546617291	64.45	1.74
G22K983-1	11736906	3503116588	2399609109	1386361438	57.77	1.45
G23K01	12028456	3596538112	2399609109	1463007020	60.97	1.49
G23K04	9178427	2747975710	2399609109	1245538788	51.91	1.07
G23K05	11331157	3385828488	2399609109	1295548414	53.99	1.4
G22K2722-1	120565959	71767922215	2399609109	2089427477	87.07	14.59
G23K10	9767653	2922174172	2399609109	1237454634	51.57	1.17
G23K13	12669500	3782544675	2399609109	1429386983	59.57	1.56
G23K14	11484781	3429449512	2399609109	1394955186	58.13	1.41
G23k15	12034084	3587476406	2399609109	1399284114	58.31	1.49
G22K2427-1	11121915	3321489214	2399609109	1352950005	56.38	1.37
H20K5574-3	64186529	19161632261	2399609109	2056861754	85.72	7.9
H20K7393	11542895	3442813691	2399609109	1358696857	56.62	1.42
H20K9005	10988931	3283699452	2399609109	1357639393	56.58	1.36
H20k9338	10601897	3167604066	2399609109	1336006218	55.68	1.31
H20K9686-3	9454072	2822586250	2399609109	1256976752	52.38	1.17
hongshanhu	11148979	3327945806	2399609109	1308745301	54.54	1.38
G23K2378	116934158	69526951246	2399609109	2098457992	87.45	14.38
Impulsion	11242888	3368777333	2399609109	1422650270	59.29	1.39
K002	10348483	3100919427	2399609109	1303622710	54.33	1.28
K005	12939601	3877522305	2399609109	1463590546	60.99	1.6
K009	10045691	3009994169	2399609109	1288267366	53.69	1.24
K011	10256096	3073053140	2399609109	1315274152	54.81	1.25
K017	10274443	3078632580	2399609109	1319941298	55.01	1.27
K019	12791590	3832703639	2399609109	1437577351	59.91	1.58
K023	10447398	3129822810	2399609109	1306014028	54.43	1.29
K036	12505099	3747238794	2399609109	1441978854	60.09	1.55
K053	12513357	3749877568	2399609109	1437859041	59.92	1.55
K054	12355914	3702045187	2399609109	1429118287	59.56	1.53
K055	12323665	3692722705	2399609109	1425582438	59.41	1.53
K058	12321835	3691955301	2399609109	1425636569	59.41	1.52
K066	12972531	3886995719	2399609109	1479028150	61.64	1.6
K079	12902029	3866151691	2399609109	1515775538	63.17	1.6
K080	15055277	4511345598	2399609109	1658985610	69.14	1.87
K081	12571833	3767224327	2399609109	1491873705	62.17	1.56
K144	10085138	3022220684	2399609109	1343156201	55.97	1.25
K155	10448648	3130767128	2399609109	1356034028	56.51	1.29
K168	10163611	3045803034	2399609109	1378931967	57.46	1.26
K172	10298615	3086164602	2399609109	1412944115	58.88	1.28
K180	12693880	3803952110	2399609109	1490201071	62.1	1.57
K181	12945935	3879356550	2399609109	1524160105	63.52	1.6
K183	12949885	3880642058	2399609109	1531598823	63.83	1.6
K186	12532522	3755261139	2399609109	1482274703	61.77	1.55
K197	9859649	2954615346	2399609109	1302217359	54.27	1.21
K215	12844185	3848784131	2399609109	1494957062	62.3	1.59
K219	12748767	3820044539	2399609109	1434666488	59.79	1.58
K233	12188536	3652238093	2399609109	1452168123	60.52	1.51
K244	11706895	3508013120	2399609109	1421447871	59.24	1.45
K248	11127944	3334438894	2399609109	1389649173	57.91	1.38
K276	11939332	3577902585	2399609109	1440803345	60.04	1.47
K280	10045968	3010230229	2399609109	1349811615	56.25	1.24
K352	9626692	2884506972	2399609109	1315666264	54.83	1.19
K353	11752973	3521664071	2399609109	1401410263	58.4	1.46
K354	12376936	3708382693	2399609109	1472879344	61.38	1.53
K359	9878508	2959958977	2399609109	1307728472	54.5	1.22
K403	12582340	3770349559	2399609109	1475279901	61.48	1.55
K409	12232204	3665309398	2399609109	1460572627	60.87	1.51
K412	9975106	2989257007	2399609109	1313025636	54.72	1.24
K414	12667370	3795984528	2399609109	1470019162	61.26	1.57
K418	12952658	3881552461	2399609109	1481244220	61.73	1.6
K430	13034087	3905760607	2399609109	1448763185	60.37	1.61
K439	11343877	3399216223	2399609109	1362628511	56.79	1.4
K441	11661594	3493870921	2399609109	1404555045	58.53	1.44
K442	11062643	3314668759	2399609109	1420461193	59.2	1.36
K444	10635061	3186449158	2399609109	1386807344	57.79	1.32
K447	9938692	2978132799	2399609109	1355569470	56.49	1.23
K452	9986441	2992386993	2399609109	1359167897	56.64	1.24
K457	12142877	3638506069	2399609109	1432794106	59.71	1.5
K467	10371240	3107647446	2399609109	1349401636	56.23	1.28
K488	12615916	3780227364	2399609109	1445106889	60.22	1.56
K489	10008717	2999118230	2399609109	1330890842	55.46	1.24
K490	12836555	3846094423	2399609109	1505266546	62.73	1.58
K491	12589650	3772448718	2399609109	1483816712	61.84	1.56
K493	12790943	3833000712	2399609109	1542486757	64.28	1.58
K496	12950123	3880347504	2399609109	1519909532	63.34	1.6
K498	12460692	3733569033	2399609109	1474472965	61.45	1.54
K502	9968326	2986844700	2399609109	1318719416	54.96	1.23
K504	10445138	3129698850	2399609109	1331704191	55.5	1.29
K515	12962946	3884291699	2399609109	1454547718	60.62	1.6
K516	9898287	2966081594	2399609109	1321564272	55.07	1.21
K518	9841574	2948801436	2399609109	1271266125	52.98	1.22
K519	12236255	3666751143	2399609109	1431786920	59.67	1.51
K536	10850578	3251201990	2399609109	1351245550	56.31	1.34
K541	11724940	3513506098	2399609109	1401564351	58.41	1.45
K549	11239147	3367953038	2399609109	1313848826	54.75	1.39
K551	12496588	3744744305	2399609109	1451093854	60.47	1.54
K566	9821593	2942947268	2399609109	1291148421	53.81	1.21
K569	12923302	3872427668	2399609109	1478034662	61.59	1.59
K570	11949073	3580546879	2399609109	1427983418	59.51	1.48
K576	12764714	3824881616	2399609109	1480156896	61.68	1.57
K582	11415784	3420759603	2399609109	1475739026	61.5	1.42
K585	12886130	3860929437	2399609109	1498348344	62.44	1.59
K588	12929125	3874127626	2399609109	1490923104	62.13	1.6
K591	12454699	3731858890	2399609109	1420625448	59.2	1.54
K594	12794748	3833901193	2399609109	1495501902	62.32	1.58
K595	11962562	3583767392	2399609109	1417158486	59.06	1.47
K597	12500801	3745775254	2399609109	1431134185	59.64	1.54
K609	11840646	3547608403	2399609109	1430606707	59.62	1.46
K611	12784839	3830627423	2399609109	1478954596	61.63	1.58
K612	12106674	3627716062	2399609109	1424813331	59.38	1.5
K618	12644636	3789112320	2399609109	1448814191	60.38	1.57
K619	12626514	3783643188	2399609109	1426113852	59.43	1.56
K620	12923555	3872463891	2399609109	1426617048	59.45	1.6
K628	10022679	3003406241	2399609109	1311395134	54.65	1.24
K631	10164628	3066188929	2399609109	1310381659	54.61	1.26
K634	12897869	3865039714	2399609109	1500383260	62.53	1.59
K635	12035217	3606054143	2399609109	1424292222	59.36	1.49
K636	9893990	2964570594	2399609109	1309923192	54.59	1.22
K637	12953638	3881508526	2399609109	1485989483	61.93	1.6
K638	12721932	3812061078	2399609109	1465882771	61.09	1.57
K641	12173841	3648166875	2399609109	1467419155	61.15	1.5
K653	12881201	3860111375	2399609109	1524803107	63.54	1.59
K661	9939828	2978203078	2399609109	1321705785	55.08	1.23
K662	9832773	2946372089	2399609109	1284211664	53.52	1.21
K664	9951893	2982140906	2399609109	1331735857	55.5	1.23
K668	10990693	3293493117	2399609109	1414188254	58.93	1.36
K674	12904182	3866723630	2399609109	1453342365	60.57	1.59
K675	11948351	3580563129	2399609109	1429921082	59.59	1.48
K682	9768576	2927214925	2399609109	1195618577	49.83	1.21
K684	9854384	2952949227	2399609109	1305722069	54.41	1.22
K686	12819916	3841369392	2399609109	1546998011	64.47	1.59
K688	12660510	3793575691	2399609109	1447346956	60.32	1.56
K692	12797921	3835169899	2399609109	1530089716	63.76	1.59
K694	9752577	2922486539	2399609109	1363040461	56.8	1.21
K695	10563164	3165422429	2399609109	1368922948	57.05	1.29
K834	9532575	2856472227	2399609109	1296402885	54.03	1.18
KN004	11398554	3403087970	2399609109	1323285426	55.15	1.4
KN005	11838476	3536652161	2399609109	1369531775	57.07	1.46
KN006	9070477	2711029332	2399609109	1214354160	50.61	1.11
KN010	10162716	3037230846	2399609109	1265550851	52.74	1.25
KN019	10532930	3153654005	2399609109	1350558833	56.28	1.3
KN033	10689318	3187340135	2399609109	1258666027	52.45	1.32
KN039	11567177	3455649332	2399609109	1405595523	58.58	1.42
KN069	9868518	2950082043	2399609109	1253844743	52.25	1.22
KN070	9407928	2812598967	2399609109	1207636060	50.33	1.15
KN087	10508103	3139050894	2399609109	1361123130	56.72	1.29
KN088	12334381	3688146941	2399609109	1391949230	58.01	1.48
KN089	10234569	3057184727	2399609109	1320549106	55.03	1.25
KN090	11468117	3415748876	2399609109	1337033824	55.72	1.41
KN092	12268374	3638748824	2399609109	1458647628	60.79	1.51
KN095	11448579	3422584475	2399609109	1416329015	59.02	1.42
KN097	9091747	2716146938	2399609109	1260883769	52.55	1.12
KN098	9980562	2979864487	2399609109	1325985724	55.26	1.23
KN099	10010265	2990075513	2399609109	1349533035	56.24	1.24
KN1000	12933424	3857905550	2399609109	1458641473	60.79	1.6
KN1019	10075420	3011297180	2399609109	1316314091	54.86	1.25
KN102	11267712	3371193584	2399609109	1404997816	58.55	1.36
KN1028	9954561	2977197095	2399609109	1291956277	53.84	1.23
KN103	10007938	2990861061	2399609109	1332416562	55.53	1.24
KN1032	11234831	3360148272	2399609109	1379272607	57.48	1.39
KN1035	11703616	3502179297	2399609109	1437311865	59.9	1.44
KN1036	10051863	3000637691	2399609109	1313357862	54.73	1.23
KN1037	11432342	3421849674	2399609109	1411003250	58.8	1.42
KN1038	13179374	3943799727	2399609109	1489233398	62.06	1.63
KN1039	11108352	3322962635	2399609109	1367767940	57	1.34
KN1041	11667631	3492343361	2399609109	1403715335	58.5	1.45
KN1043	11851016	3545167801	2399609109	1474554646	61.45	1.45
KN1045	12118940	3627068191	2399609109	1418186417	59.1	1.5
KN1046	11723330	3507648602	2399609109	1435524721	59.82	1.42
KN1049	11386085	3405678500	2399609109	1395743893	58.17	1.41
KN1051	11989759	3571725663	2399609109	1378286837	57.44	1.45
KN1059	12677507	3790210564	2399609109	1452501974	60.53	1.56
KN106	11639003	3479637104	2399609109	1476350355	61.52	1.44
KN107	11811300	3533203823	2399609109	1398106746	58.26	1.43
KN1070	11836233	3541663797	2399609109	1406971407	58.63	1.46
KN1072	11688534	3496294121	2399609109	1450195550	60.43	1.44
KN1075	11862764	3550398088	2399609109	1445155790	60.22	1.47
KN1076	11207644	3350343581	2399609109	1372176766	57.18	1.39
KN1077	11750135	3517377930	2399609109	1396650739	58.2	1.44
KN108	11477774	3432658434	2399609109	1461961742	60.92	1.42
KN1085	11277783	3375819387	2399609109	1399953528	58.34	1.39
KN1086	11178361	3343229431	2399609109	1346162849	56.1	1.38
KN1087	11775431	3521674414	2399609109	1403174106	58.48	1.45
KN1088	12071122	3613308435	2399609109	1414642834	58.95	1.49
KN1089	9908658	2966632510	2399609109	1333539234	55.57	1.23
KN109	11685481	3497886419	2399609109	1397947768	58.26	1.35
KN1091	11573606	3465209880	2399609109	1404336756	58.52	1.43
KN1093	9949661	2978934011	2399609109	1294175291	53.93	1.22
KN1094	11335567	3392329526	2399609109	1395576977	58.16	1.4
KN1095	11214455	3357986039	2399609109	1382732502	57.62	1.39
KN1096	11876563	3550530889	2399609109	1379071396	57.47	1.47
KN1097	11655169	3488177471	2399609109	1418465215	59.11	1.44
KN1101	11634175	3477590696	2399609109	1441895182	60.09	1.44
KN1103	11978654	3583084476	2399609109	1429972190	59.59	1.47
KN1104	12112938	3616072761	2399609109	1419391181	59.15	1.5
KN1109	9601696	2870751275	2399609109	1250755866	52.12	1.16
KN111	11874481	3551664186	2399609109	1470805891	61.29	1.46
KN1114	11569915	3456974260	2399609109	1436053677	59.85	1.41
KN1116	12366947	3697588536	2399609109	1484240593	61.85	1.53
KN1117	11718038	3506178250	2399609109	1430422681	59.61	1.45
KN1118	11664600	3486669926	2399609109	1400954735	58.38	1.44
KN1119	10068533	3010085995	2399609109	1266808388	52.79	1.24
KN112	11608755	3461008037	2399609109	1433371364	59.73	1.43
KN1120	11491775	3433066372	2399609109	1401929425	58.42	1.36
KN1121	11299087	3364845825	2399609109	1397913259	58.26	1.39
KN1122	9914634	2958143871	2399609109	1288191472	53.68	1.22
KN1123	10361606	3096703829	2399609109	1311807307	54.67	1.27
KN1124	11422280	3415526547	2399609109	1421000884	59.22	1.41
KN1125	11355702	3394011914	2399609109	1407062663	58.64	1.4
KN1126	9518942	2842575858	2399609109	1269421322	52.9	1.17
KN1127	12688432	3799312779	2399609109	1531038595	63.8	1.57
KN1128	11680709	3493914216	2399609109	1389465284	57.9	1.41
KN113	9166034	2742271541	2399609109	1244659500	51.87	1.11
KN1130	11436518	3407736178	2399609109	1142139365	47.6	0.99
KN1131	10043654	2972021024	2399609109	1282149293	53.43	1.22
KN1133	12188797	3642446065	2399609109	1373656901	57.25	1.5
KN1134	12481433	3648583944	2399609109	1340238440	55.85	1.41
KN1135	10293580	3062931676	2399609109	1295237192	53.98	1.27
KN1136	11420740	3381384416	2399609109	1359697513	56.66	1.4
KN1137	12539370	3695351220	2399609109	1431364026	59.65	1.53
KN1138	14853408	4405494471	2399609109	1523430696	63.49	1.82
KN1142	20089331	5962128913	2399609109	1666757254	69.46	2.3
KN1143	11723587	3456705878	2399609109	1296510577	54.03	1.31
KN1144	11339387	3374119177	2399609109	1279379999	53.32	1.4
KN1145	11743837	3467587114	2399609109	1362374171	56.77	1.43
KN1146	9906628	2964531846	2399609109	1300342306	54.19	1.23
KN1150	11646112	3482761385	2399609109	1461904575	60.92	1.44
KN1153	11214425	3350254572	2399609109	1397591356	58.24	1.38
KN1155	11557651	3453760862	2399609109	1386177450	57.77	1.39
KN1156	11061741	3284582841	2399609109	1334969142	55.63	1.34
KN1159	10907806	3262106351	2399609109	1372068057	57.18	1.35
KN1160	11510691	3437423422	2399609109	1344548954	56.03	1.42
KN1163	11613362	3437146839	2399609109	1383994694	57.68	1.42
KN1169	11698908	3498689433	2399609109	1418281155	59.1	1.45
KN117	11378964	3401278349	2399609109	1405490034	58.57	1.41
KN119	9536634	2854323010	2399609109	1307197262	54.48	1.18
KN120	11231161	3360488683	2399609109	1433585977	59.74	1.39
KN122	11421606	3395507277	2399609109	1381356588	57.57	1.41
KN123	11641998	3485461275	2399609109	1439690022	60	1.44
KN124	15962563	4774743139	2399609109	1681414518	70.07	1.98
KN125	12217417	3651683029	2399609109	1496108888	62.35	1.51
KN126	13668254	4068795760	2399609109	1510734140	62.96	1.69
KN127	11216977	3355613234	2399609109	1430615107	59.62	1.39
KN128	11736682	3513280486	2399609109	1460292783	60.86	1.45
KN129	10595939	3159727893	2399609109	1397652826	58.25	1.31
KN132	11031498	3293005501	2399609109	1364067349	56.85	1.36
KN133	11707484	3504687845	2399609109	1441963784	60.09	1.45
KN135	11203227	3350593948	2399609109	1341260884	55.89	1.39
KN136	11438928	3424907169	2399609109	1439873329	60	1.42
KN137	11644246	3483974593	2399609109	1424414369	59.36	1.44
KN138	11464578	3431464346	2399609109	1418057566	59.1	1.42
KN139	10066361	3011433906	2399609109	1333062756	55.55	1.24
KN140	11263606	3363283873	2399609109	1336309376	55.69	1.3
KN142	11085664	3313353441	2399609109	1401951268	58.42	1.37
KN144	11489058	3437032643	2399609109	1347273074	56.15	1.25
KN145	11165587	3340758763	2399609109	1423367519	59.32	1.38
KN148	11658768	3486938589	2399609109	1428324394	59.52	1.44
KN152	11872065	3551556742	2399609109	1425769490	59.42	1.47
KN153	11192213	3344119780	2399609109	1408459807	58.7	1.38
KN154	11578463	3464421284	2399609109	1425849103	59.42	1.42
KN155	10188515	3013746372	2399609109	1280317279	53.36	1.25
KN157	9929895	2971194341	2399609109	1312153330	54.68	1.22
KN158	9941982	2961372750	2399609109	1285578211	53.57	1.22
KN161	9577001	2855020158	2399609109	1252925227	52.21	1.18
KN162	11642171	3467527431	2399609109	1387398487	57.82	1.43
KN163	10484842	3124609606	2399609109	1306397943	54.44	1.29
KN165	9494565	2835313897	2399609109	1277362460	53.23	1.15
KN166	11999173	3568033508	2399609109	1449226434	60.39	1.48
KN167	12234644	3641972987	2399609109	1414321464	58.94	1.51
KN168	11933366	3544532742	2399609109	1449238956	60.39	1.46
KN169	13122891	3888392764	2399609109	1455613356	60.66	1.61
KN170	11536332	3435914412	2399609109	1340463642	55.86	1.36
KN171	12853212	3829330421	2399609109	1453213411	60.56	1.59
KN172	11244520	3353850299	2399609109	1338838343	55.79	1.37
KN173	10602396	3161737568	2399609109	1333494830	55.57	1.3
KN174	10966494	3273886342	2399609109	1377329147	57.4	1.35
KN176	11246011	3350944571	2399609109	1375595539	57.33	1.39
KN177	10506840	3135139059	2399609109	1322336763	55.11	1.3
KN178	11779506	3507849041	2399609109	1352531647	56.36	1.44
KN180	9558249	2863456319	2399609109	1243034935	51.8	1.18
KN181	10179151	3040107028	2399609109	1369171623	57.06	1.26
KN182	10458300	3121114849	2399609109	1322691563	55.12	1.29
KN183	10669257	3184137149	2399609109	1290215049	53.77	1.31
KN184	10263212	3070843277	2399609109	979506354	40.82	0.76
KN185	9886520	2950130317	2399609109	1282819679	53.46	1.22
KN186	11127534	3322861925	2399609109	1317700825	54.91	1.37
KN187	10211836	3053463426	2399609109	1311275195	54.65	1.26
KN188	9818970	2938399012	2399609109	1269805051	52.92	1.17
KN190	9690085	2900948942	2399609109	1227652672	51.16	1.2
KN193	9728268	2913705927	2399609109	1278968903	53.3	1.2
KN195	9848656	2947767002	2399609109	1272440320	53.03	1.21
KN196	10175778	3041713878	2399609109	1337448384	55.74	1.26
KN197	9562994	2862286623	2399609109	1246448888	51.94	1.14
KN199	9780587	2928700748	2399609109	1312642744	54.7	1.2
KN203	9515134	2847827602	2399609109	1252941246	52.21	1.17
KN206	9866441	2949648405	2399609109	1186733741	49.46	1.22
KN207	10396503	3105860829	2399609109	1252030612	52.18	1.28
KN208	9032797	2701924131	2399609109	1198421810	49.94	1.12
KN209	9788458	2930500245	2399609109	1296995107	54.05	1.21
KN211	9348737	2798285829	2399609109	1249786270	52.08	1.16
KN213	8991086	2690716688	2399609109	1232671606	51.37	1.11
KN214	10862593	3245133378	2399609109	1323782196	55.17	1.34
KN216	9969144	2984099058	2399609109	1296095540	54.01	1.23
KN217	9875430	2954788483	2399609109	1229638788	51.24	1.21
KN218	10385411	3107990470	2399609109	1310853377	54.63	1.26
KN219	9610728	2877158372	2399609109	1241650088	51.74	1.19
KN220	9997370	2993436908	2399609109	1317174009	54.89	1.24
KN221	9810402	2937033842	2399609109	1300480913	54.2	1.21
KN222	10361898	3091249792	2399609109	1276494415	53.2	1.28
KN223	9204702	2752183986	2399609109	1264566921	52.7	1.14
KN230	9507884	2845237183	2399609109	1337531737	55.74	1.18
KN231	9864423	2953922965	2399609109	1295436173	53.99	1.22
KN232	9885921	2957229304	2399609109	1291426854	53.82	1.22
KN233	12052907	3593369106	2399609109	1392331250	58.02	1.49
KN236	9951769	2979307788	2399609109	1306843773	54.46	1.23
KN239	9775547	2925380114	2399609109	1288391083	53.69	1.18
KN242	11118074	3325439596	2399609109	1355596397	56.49	1.37
KN244	9939515	2969969396	2399609109	1277257242	53.23	1.23
KN245	9360538	2800340294	2399609109	1280121938	53.35	1.16
KN247	9930926	2971329772	2399609109	1328191802	55.35	1.23
KN249	11115716	3316039807	2399609109	1339922759	55.84	1.37
KN250	10748386	3208428411	2399609109	1353784762	56.42	1.33
KN252	8994946	2690273442	2399609109	1208159997	50.35	1.11
KN253	9357118	2797833184	2399609109	1280557003	53.37	1.15
KN254	8937200	2673425354	2399609109	1207974373	50.34	1.1
KN256	11348149	3396294667	2399609109	1426112435	59.43	1.41
kN257	10958702	3278412765	2399609109	1352602192	56.37	1.33
KN258	9765139	2924234278	2399609109	1321990295	55.09	1.21
KN259	10174586	3041257059	2399609109	1337359756	55.73	1.25
KN260	11085263	3315030565	2399609109	1323583383	55.16	1.37
KN261	11270220	3371605626	2399609109	1344813952	56.04	1.39
KN262	11105201	3320709494	2399609109	1368407594	57.03	1.37
KN263	10999249	3291926064	2399609109	1339041742	55.8	1.36
KN264	11305432	3384127207	2399609109	1423973085	59.34	1.37
KN266	11098080	3315450295	2399609109	1338972265	55.8	1.37
KN267	11112694	3327820865	2399609109	1387066759	57.8	1.37
KN268	11239844	3352651371	2399609109	1248005040	52.01	1.16
KN269	10753035	3216146285	2399609109	1369362415	57.07	1.32
KN270	11159656	3334233094	2399609109	1366065703	56.93	1.37
KN271	10584532	3160633567	2399609109	1324283948	55.19	1.27
KN272	11035272	3298624574	2399609109	1359504602	56.66	1.31
KN274	11111834	3322671626	2399609109	1371988561	57.18	1.37
KN276	11303076	3377755955	2399609109	1381900837	57.59	1.39
KN277	10790387	3214316875	2399609109	1328717035	55.37	1.33
KN278	11358828	3396835104	2399609109	1394554297	58.12	1.4
KN279	11373653	3392939790	2399609109	1332016948	55.51	1.4
KN280	10025240	2986543058	2399609109	1279662601	53.33	1.22
KN282	9139278	2734064647	2399609109	1253540458	52.24	1.13
KN283	9363020	2802314995	2399609109	1266237499	52.77	1.16
KN284	9545649	2854512748	2399609109	1178648473	49.12	1.04
KN285	11325845	3383155335	2399609109	1322426480	55.11	1.4
KN286	9821626	2939492010	2399609109	1293319344	53.9	1.21
KN287	9915928	2967779843	2399609109	1238514182	51.61	1.23
KN288	9817644	2939804590	2399609109	1306270311	54.44	1.22
KN289	11239271	3347900814	2399609109	1395862922	58.17	1.38
KN290	9905541	2964079279	2399609109	1300974429	54.22	1.22
KN292	10783432	3225324509	2399609109	1297987643	54.09	1.33
KN293	9013560	2696594179	2399609109	1096641199	45.7	0.92
KN294	9046116	2704270396	2399609109	1234554207	51.45	1.11
KN295	10372781	3100425440	2399609109	1319314175	54.98	1.28
KN296	10142603	3035290046	2399609109	1318829310	54.96	1.25
KN297	12391823	3706141802	2399609109	1444280960	60.19	1.53
KN298	9948021	2976619319	2399609109	1298190820	54.1	1.22
KN299	11811161	3513421440	2399609109	1401347372	58.4	1.45
KN302	9083366	2714951725	2399609109	1220937667	50.88	1.12
KN308	9927561	2968228193	2399609109	1276888703	53.21	1.23
KN312	10071211	3011343700	2399609109	1278042652	53.26	1.25
KN314	10047779	3004387432	2399609109	1287861024	53.67	1.23
KN319	9829969	2932822169	2399609109	1262409928	52.61	1.21
KN320	10294444	3079705241	2399609109	1359336332	56.65	1.27
KN321	9889859	2958135072	2399609109	1315840978	54.84	1.22
KN322	10550210	3149219710	2399609109	1334739779	55.62	1.3
KN323	9291714	2773824353	2399609109	1239028553	51.63	1.13
KN324	8998955	2693213946	2399609109	951621116	39.66	0.74
KN325	9953970	2976939805	2399609109	1278020455	53.26	1.22
KN326	9824103	2938436229	2399609109	1294693103	53.95	1.21
KN327	10012312	2997304519	2399609109	1286652511	53.62	1.23
KN328	10041969	3005231830	2399609109	1324843546	55.21	1.24
KN329	9961682	2973804630	2399609109	1253017895	52.22	1.23
KN330	9971969	2981997763	2399609109	1285456657	53.57	1.23
KN331	9897349	2958766255	2399609109	1252788261	52.21	1.22
KN332	9507783	2841011503	2399609109	1196757146	49.87	1.18
KN333	10021560	2992905382	2399609109	1228118417	51.18	1.08
KN335	9525139	2847856141	2399609109	1230492883	51.28	1.17
KN336	10129272	3030308981	2399609109	1182351268	49.27	0.98
KN337	9982542	2989584350	2399609109	1255504769	52.32	1.18
KN338	10167222	3033886350	2399609109	1289542567	53.74	1.26
KN339	10136140	3033402628	2399609109	1323701459	55.16	1.25
KN340	9834610	2943463154	2399609109	1251717921	52.16	1.19
KN341	9149873	2738893367	2399609109	1238292245	51.6	1.12
KN373	10046639	3008650702	2399609109	1304484519	54.36	1.24
KN375	10247734	3065796866	2399609109	1253606805	52.24	1.16
KN377	10290347	3078233361	2399609109	1300872947	54.21	1.27
KN380	10033534	3002872775	2399609109	1265814654	52.75	1.24
KN381	9337255	2790168543	2399609109	1263903457	52.67	1.15
KN385	10016991	2997808978	2399609109	1327727590	55.33	1.24
KN389	12069621	3609813503	2399609109	1429069346	59.55	1.49
KN391	9958119	2980056969	2399609109	1298313958	54.11	1.23
KN403	9206158	2750669278	2399609109	1258794229	52.46	1.13
KN407	10341893	3095567923	2399609109	1248013452	52.01	1.15
KN411	9923048	2967908365	2399609109	1291163293	53.81	1.23
KN430	9971072	2985219609	2399609109	1304416656	54.36	1.24
KN435	11677179	3486478048	2399609109	1407867026	58.67	1.43
KN441	8937671	2674176935	2399609109	1220907993	50.88	1.11
KN442	9791280	2918939687	2399609109	1281511060	53.4	1.21
KN446	8946293	2677334465	2399609109	1160629912	48.37	1
KN449	10347063	3086852559	2399609109	1298614607	54.12	1.27
KN450	9680631	2890848110	2399609109	1252088509	52.18	1.18
KN451	10665129	3189721999	2399609109	1330305968	55.44	1.32
KN454	9990954	2980017191	2399609109	1285670484	53.58	1.23
KN456	10626658	3170829002	2399609109	1331647783	55.49	1.3
KN457	9609321	2867751027	2399609109	1263846739	52.67	1.18
KN459	9971802	2983060941	2399609109	1287105091	53.64	1.23
KN464	10073473	3010232671	2399609109	1254183130	52.27	1.24
KN469	9988590	2985001921	2399609109	1222454331	50.94	1.1
KN478	10194559	3048868730	2399609109	1275986329	53.17	1.26
KN479	9576394	2861367060	2399609109	1265746160	52.75	1.18
KN481	10072029	3007388602	2399609109	1284713069	53.54	1.24
KN484	10281494	3075079036	2399609109	1332933068	55.55	1.27
KN485	10023208	2996003280	2399609109	1321480429	55.07	1.23
KN486	10403401	3104719698	2399609109	1263397700	52.65	1.28
KN498	11073017	3313650512	2399609109	1401746156	58.42	1.36
KN502	10041630	3004453870	2399609109	1330379426	55.44	1.24
KN503	10576715	3150253262	2399609109	1338061557	55.76	1.29
KN507	10486816	3136755839	2399609109	1343336601	55.98	1.3
KN509	9484663	2829976443	2399609109	1263248312	52.64	1.17
KN514	10041626	3000212410	2399609109	1292781654	53.87	1.24
KN515	9757957	2921580379	2399609109	1293710462	53.91	1.21
KN520	9850878	2949176475	2399609109	1260827077	52.54	1.22
KN529	9090060	2718447034	2399609109	1171811619	48.83	1.12
KN536	8971646	2678860093	2399609109	1207259968	50.31	1.1
KN541	9179779	2742522957	2399609109	1256864214	52.38	1.12
KN545	10138237	3020592680	2399609109	1242106418	51.76	1.11
KN547	9713221	2900004588	2399609109	1267380278	52.82	1.2
KN551	9324423	2785433328	2399609109	1220959928	50.88	1.15
KN553	9052861	2704556975	2399609109	1236350674	51.52	1.12
KN555	9035286	2702351067	2399609109	1260360103	52.52	1.12
KN556	9254666	2766492266	2399609109	1305576580	54.41	1.14
KN557	11266667	3358213174	2399609109	1377720791	57.41	1.39
KN562	9927584	2968047230	2399609109	1285215442	53.56	1.21
KN565	9935835	2974039968	2399609109	1258003060	52.43	1.19
KN568	8944783	2674202424	2399609109	1213795860	50.58	1.1
KN573	9861009	2949532260	2399609109	1249130194	52.06	1.22
KN579	9957892	2976835364	2399609109	1301595515	54.24	1.23
KN590	9917256	2969537834	2399609109	1302948849	54.3	1.23
KN597	9156446	2734956330	2399609109	1152888989	48.04	1.13
KN602	9957581	2980891336	2399609109	1295132434	53.97	1.23
KN603	9950738	2974933321	2399609109	1277902068	53.25	1.23
KN606	9874853	2952777403	2399609109	1254881358	52.3	1.22
KN613	9358203	2793739497	2399609109	1233508756	51.4	1.15
KN627	9145960	2731735181	2399609109	1225753059	51.08	1.11
KN630	8935533	2668624440	2399609109	1221166646	50.89	1.1
KN632	11663701	3483917005	2399609109	1387723867	57.83	1.44
KN636	9753340	2919474679	2399609109	1275816572	53.17	1.21
KN637	9627069	2871512081	2399609109	1243516801	51.82	1.19
KN643	9956542	2976252939	2399609109	1321004960	55.05	1.23
KN645	9975501	2984209291	2399609109	1250931679	52.13	1.21
KN653	10114749	3026842633	2399609109	1300991372	54.22	1.25
KN654	9953240	2978480769	2399609109	1269529903	52.91	1.23
KN658	9939747	2973329955	2399609109	1292759313	53.87	1.23
KN691	10176857	3040319789	2399609109	1284417172	53.53	1.25
KN697	9833188	2940929205	2399609109	1336334862	55.69	1.22
KN701	9653083	2888329751	2399609109	1226066836	51.09	1.19
KN702	10101908	3022248604	2399609109	1313785012	54.75	1.24
KN707	10340956	3092589156	2399609109	1337685685	55.75	1.28
KN709	9132550	2727472229	2399609109	1250879807	52.13	1.13
KN712	9213899	2755265206	2399609109	1236389509	51.52	1.14
KN742	9986419	2984883081	2399609109	1345287935	56.06	1.24
KN744	9603558	2854495425	2399609109	1145249205	47.73	1.09
KN747	9955158	2978824045	2399609109	1300168888	54.18	1.22
KN752	9984580	2983916553	2399609109	1247334537	51.98	1.19
KN753	9896530	2959538199	2399609109	1304467527	54.36	1.22
KN762	9850233	2948006916	2399609109	1350983790	56.3	1.2
KN768	9960291	2979788438	2399609109	1362303376	56.77	1.24
KN772	9955305	2980200809	2399609109	1311348448	54.65	1.22
KN773	9884578	2958735330	2399609109	1269758480	52.92	1.17
KN775	11654784	3484208525	2399609109	1426811877	59.46	1.44
KN781	9824327	2939300235	2399609109	1256693908	52.37	1.21
KN789	9923326	2969024389	2399609109	1367825617	57	1.23
KN793	9933852	2973099022	2399609109	1358302634	56.61	1.23
KN811	10433045	3118432036	2399609109	1334229296	55.6	1.17
KN821	9883330	2956754843	2399609109	1345740314	56.08	1.22
KN822	10033299	2994099793	2399609109	1317185618	54.89	1.24
KN823	9223797	2756992860	2399609109	1230312000	51.27	1.14
KN825	10408313	3111215279	2399609109	1321679006	55.08	1.26
KN829	9414145	2811642107	2399609109	1239573505	51.66	1.14
KN830	10452525	3121308561	2399609109	1352973525	56.38	1.27
KN831	9863894	2953541340	2399609109	1338764634	55.79	1.22
KN834	9834286	2942165914	2399609109	1342253117	55.94	1.22
KN836	9990164	2990630276	2399609109	1325134497	55.22	1.24
KN841	10143672	3035061238	2399609109	1387230673	57.81	1.26
KN842	9951642	2977547038	2399609109	1317568912	54.91	1.23
KN843	9503783	2844379203	2399609109	1230936967	51.3	1.17
KN846	9993450	2990617806	2399609109	1305428003	54.4	1.24
KN847	9181814	2742389727	2399609109	1282114355	53.43	1.14
KN851	9963994	2983629477	2399609109	1316363914	54.86	1.23
KN855	9834491	2942815069	2399609109	1292269894	53.85	1.17
KN860	10451690	3124317573	2399609109	1372212326	57.18	1.3
KN861	9899604	2958018588	2399609109	1304745313	54.37	1.22
KN863	9911568	2966441486	2399609109	1304309197	54.36	1.22
KN866	12130739	3626852291	2399609109	1422893272	59.3	1.5
KN868	9967991	2983447267	2399609109	1300807611	54.21	1.23
KN871	10379990	3102534694	2399609109	1370937671	57.13	1.29
KN873	10025399	3000211985	2399609109	1339390684	55.82	1.24
KN882	9969998	2984114466	2399609109	1296043829	54.01	1.21
KN888	9871552	2946207511	2399609109	1336707176	55.71	1.22
KN894	10565278	3159608166	2399609109	1392740662	58.04	1.31
KN895	9955986	2978251774	2399609109	1324510004	55.2	1.23
KN900	11228286	3358759796	2399609109	1438574292	59.95	1.38
KN901	10122199	3021114927	2399609109	1374195422	57.27	1.25
KN902	9357274	2797571623	2399609109	1231520562	51.32	1.13
KN903	11102587	3313434763	2399609109	1431957017	59.67	1.37
KN904	11350357	3392242296	2399609109	1431138032	59.64	1.4
KN906	12668193	3791839977	2399609109	1531587386	63.83	1.57
KN909	10352810	3098399213	2399609109	1374879942	57.3	1.27
KN912	12173497	3640659499	2399609109	1480716111	61.71	1.51
KN920	11471267	3428944081	2399609109	1352278872	56.35	1.35
KN921	11370134	3401338365	2399609109	1410077075	58.76	1.4
KN923	11150829	3337198462	2399609109	1371715140	57.16	1.38
KN924	11978064	3583933426	2399609109	1494903733	62.3	1.48
KN925	26701097	7982748912	2399609109	1680080494	70.01	2.18
KN926	11643145	3483632916	2399609109	1418775255	59.13	1.44
KN927	11466624	3415914294	2399609109	1403950107	58.51	1.41
KN928	10874086	3252187516	2399609109	1348155347	56.18	1.35
KN929	10972259	3272790234	2399609109	1362363087	56.77	1.35
KN933	9407155	2815613445	2399609109	1292630284	53.87	1.16
KN935	12472039	3731122604	2399609109	1552344825	64.69	1.54
KN936	23546503	7045556773	2399609109	1883013927	78.47	2.92
KN937	11301740	3380340484	2399609109	1449317496	60.4	1.36
KN939	11642260	3485501986	2399609109	1477682476	61.58	1.41
KN941	11666484	3489962538	2399609109	1461445469	60.9	1.45
KN943	11388942	3407024032	2399609109	1380888147	57.55	1.4
KN944	11317865	3387505417	2399609109	1412939185	58.88	1.39
KN952	10199576	3054150998	2399609109	1311370024	54.65	1.26
KN961	11672121	3492258974	2399609109	1416737026	59.04	1.44
KN977	11222846	3356262597	2399609109	1369199844	57.06	1.38
KN978	10967959	3275564940	2399609109	1375645783	57.33	1.34
KN979	11457697	3428350839	2399609109	1419951664	59.17	1.37
KN980	11968316	3580845358	2399609109	1412013329	58.84	1.48
KN984	11515413	3442972641	2399609109	1387755003	57.83	1.42
KN986	11362960	3400457364	2399609109	1383496061	57.66	1.41
KN992	10229434	3060481168	2399609109	1313257988	54.73	1.25
KN999	9952300	2973591487	2399609109	1284426088	53.53	1.23
lafa	10402585	3111032143	2399609109	1315420847	54.82	1.29
LRY	9886579	2962226468	2399609109	1313031558	54.72	1.22
LS	11207421	3358502259	2399609109	1440092862	60.01	1.39
LSH	10544650	3159635078	2399609109	1388029394	57.84	1.3
meiluo	58490691	17384736470	2399609109	2047794466	85.34	7.2
R1	11222574	3363007880	2399609109	1412725982	58.87	1.39
R1703	11029869	3305009479	2399609109	1440741614	60.04	1.34
RBJQ	9763899	2925906126	2399609109	1347965804	56.17	1.21
S1	10019328	3002372094	2399609109	1397569480	58.24	1.24
S13K024	10942002	3268724567	2399609109	1397639941	58.24	1.33
S13K033	9961863	2985229128	2399609109	1309375515	54.57	1.23
S13K037	12989402	3892473405	2399609109	1493879585	62.26	1.6
S13K038	12852673	3851443499	2399609109	1520035752	63.35	1.58
S13K039	10842426	3249022106	2399609109	1427094855	59.47	1.35
S13K044	11532380	3455745868	2399609109	1452186965	60.52	1.43
S13K053	11187493	3352277390	2399609109	1455015959	60.64	1.38
S13K054	10152425	3042207401	2399609109	1361391565	56.73	1.26
S13K057	12219777	3661756925	2399609109	1470108587	61.26	1.51
S13K059	9956192	2978341943	2399609109	1285363200	53.57	1.2
S13K064	10133266	3036543680	2399609109	1325374277	55.23	1.25
S13K069	9953389	2982706450	2399609109	1350627615	56.29	1.23
S13K070	11506623	3447848040	2399609109	1434903947	59.8	1.43
S13K072	11666822	3495897183	2399609109	1449412535	60.4	1.44
S13K079	11735056	3516628802	2399609109	1448875491	60.38	1.43
S13K085	10338058	3097796873	2399609109	1343484865	55.99	1.27
S13K088	10518276	3152032994	2399609109	1359401437	56.65	1.3
S14K313	11782513	3530497699	2399609109	1441814800	60.09	1.46
S14K318	9515644	2851584298	2399609109	1276387574	53.19	1.18
S14K324	11815347	3540612192	2399609109	1426143130	59.43	1.46
S14K328	11711440	3509435733	2399609109	1398716916	58.29	1.45
S14K330	11163505	3344978256	2399609109	1385526678	57.74	1.38
S14K336	9896263	2965577177	2399609109	1331040869	55.47	1.22
S14K338	10211683	3060138340	2399609109	1322865262	55.13	1.26
S14K341	11674059	3498210624	2399609109	1431753946	59.67	1.44
S14K351	42452681	15635319329	2399609109	2013294828	83.9	5.25
S14K352	11363243	3405235281	2399609109	1424956568	59.38	1.41
S14K353	10218976	3062247953	2399609109	1347177630	56.14	1.26
S14K359	11366702	3406135943	2399609109	1423235498	59.31	1.41
S14K374	11324435	3393469894	2399609109	1398142929	58.27	1.4
S14K391	12215092	3660368533	2399609109	1442073000	60.1	1.48
S15K010	9727218	2914799932	2399609109	1256759751	52.37	1.2
S15K011	11302371	3386580732	2399609109	1405718322	58.58	1.4
S15K014	10275453	3078993444	2399609109	1366987899	56.97	1.27
S15K015	10012855	3000165927	2399609109	1335126293	55.64	1.24
S15K016	10922543	3273033207	2399609109	1363078912	56.8	1.34
S15K022	10241702	3069049357	2399609109	1325828403	55.25	1.27
S15K032	12489564	3741208955	2399609109	1461854950	60.92	1.54
S15K044	13080509	3919612384	2399609109	1486296156	61.94	1.61
S15K045	10945269	3279740886	2399609109	1402918694	58.46	1.35
S15K046	10021488	3002896477	2399609109	1340900763	55.88	1.24
S15K047	10615858	3181007014	2399609109	1356940272	56.55	1.31
S15K057	11386546	3411872432	2399609109	1363385817	56.82	1.4
S15K058	11915585	3570253982	2399609109	1397890163	58.25	1.46
S15K075	10420344	3122442784	2399609109	1343923848	56.01	1.29
S15K083	11220668	3362696703	2399609109	1375741412	57.33	1.38
S15K103	13046854	3909757333	2399609109	1458428601	60.78	1.57
S15K104	10015598	3001457054	2399609109	1359763917	56.67	1.24
S15K106	11383576	3411545777	2399609109	1417376148	59.07	1.41
S15K107	11415219	3420917925	2399609109	1422882765	59.3	1.42
S15K113	10171145	3047749624	2399609109	1356050453	56.51	1.26
S15K115	12262403	3674160608	2399609109	1449444770	60.4	1.52
S15K116	10180418	3050599804	2399609109	1339160623	55.81	1.26
S15K120	10162822	3045258713	2399609109	1339619360	55.83	1.26
S15K121	12932469	3874429678	2399609109	1483544324	61.82	1.6
S15K126	10537354	3157488412	2399609109	1321918445	55.09	1.3
S15K134	12251607	3671100091	2399609109	1419300563	59.15	1.51
S15K137	12498449	3744980186	2399609109	1464573773	61.03	1.53
S15K138	12724744	3812773745	2399609109	1483681569	61.83	1.57
S15K143	10216932	3061352573	2399609109	1333759749	55.58	1.26
S15K146	10182923	3051247728	2399609109	1380674218	57.54	1.26
S15K147	12906704	3867097570	2399609109	1489255667	62.06	1.6
S15K150	13026092	3903232411	2399609109	1495638866	62.33	1.61
S15K151	12639110	3787379830	2399609109	1510018533	62.93	1.56
S15K157	12068999	3616400391	2399609109	1465790201	61.08	1.49
S15K167	12632057	3785433447	2399609109	1428853125	59.55	1.57
S15K168	12780737	3829854166	2399609109	1518659933	63.29	1.58
S15K171	12525151	3752976509	2399609109	1436727662	59.87	1.55
S15K178	12516693	3750391534	2399609109	1458258790	60.77	1.55
S15K180	9938416	2977754024	2399609109	1302019110	54.26	1.23
S15K184	10601034	3176198737	2399609109	1377219014	57.39	1.31
S15K186	10225614	3064309814	2399609109	1352367508	56.36	1.26
S15K199	12848267	3850055252	2399609109	1525479523	63.57	1.59
S15K200	9891522	2964078662	2399609109	1350567940	56.28	1.22
S15K218	10408698	3118832152	2399609109	1370284061	57.1	1.29
S15K227	9843768	2949512182	2399609109	1311802434	54.67	1.22
S15K228	57956559	17294777412	2399609109	2056702765	85.71	7.15
Salinas	10866103	3256149211	2399609109	1448671156	60.37	1.35
SM	11266364	3375814021	2399609109	1441140460	60.06	1.39
susheng	9930252	2969926248	2399609109	1299200966	54.14	1.23
SW17K609	12421218	3746687306	2399609109	1451267031	60.48	1.55
SW17K847	11766494	3525758232	2399609109	1407534266	58.66	1.46
SW17K848	9990220	3013535912	2399609109	1248055889	52.01	1.24
SW17K849	10057927	3013816292	2399609109	1342469526	55.95	1.25
SW17K857	10109211	3049483715	2399609109	1324915225	55.21	1.26
SW17K858	12571685	3766691589	2399609109	1450516938	60.45	1.56
SW17K881	9505892	2848481048	2399609109	1337024852	55.72	1.18
SW17K896	9917182	2969658741	2399609109	1207443026	50.32	1.23
SXYH	10999546	3296009679	2399609109	1415248067	58.98	1.36
UC96U523	9824801	2943825272	2399609109	1234052590	51.43	1.21
W01	10402045	3116625827	2399609109	1224252430	51.02	1.29
W02	9905895	2967951334	2399609109	1262789813	52.62	1.22
W07	9937030	2976389191	2399609109	1220602468	50.87	1.23
W08	10165517	3045779795	2399609109	1261662769	52.58	1.26
W1005	10244245	3069405504	2399609109	1338253020	55.77	1.27
W1021	10217375	3061408602	2399609109	1362839851	56.79	1.26
W1027	10125560	3034144683	2399609109	1399593256	58.33	1.25
W1054	10253804	3072502893	2399609109	1359937987	56.67	1.27
W1062	11459224	3433770785	2399609109	1445219002	60.23	1.42
W1063	11860574	3553874196	2399609109	1457638885	60.74	1.47
W1067	11228010	3364535508	2399609109	1433843740	59.75	1.39
W1069	10718553	3211656477	2399609109	1362878018	56.8	1.33
W1073	9818885	2942084812	2399609109	1346863669	56.13	1.21
W1077	10296647	3085177465	2399609109	1390569162	57.95	1.28
W1079	9894274	2964855419	2399609109	1342130735	55.93	1.23
W1081	9794720	2935090069	2399609109	1319312434	54.98	1.21
W1086	9871993	2958293608	2399609109	1379078927	57.47	1.22
W1103	10752040	3221981970	2399609109	1435002451	59.8	1.33
W1105	10143060	3039461976	2399609109	1361589907	56.74	1.26
W1111	10369453	3107479187	2399609109	1389498248	57.91	1.28
W1113	9951163	2981998060	2399609109	1363285505	56.81	1.23
W1165	10115391	3031000552	2399609109	1354749465	56.46	1.25
W12	10445539	3129790910	2399609109	1249318205	52.06	1.28
W21	11124954	3333403351	2399609109	1367214496	56.98	1.38
W22	9794202	2934227988	2399609109	1213443298	50.57	1.21
W23	10437150	3127370054	2399609109	1224858046	51.04	1.28
W27	10971365	3287582050	2399609109	1247300564	51.98	1.35
W30	12758384	3821829490	2399609109	1372765041	57.21	1.57
W32	11864865	3554912658	2399609109	1309737957	54.58	1.46
W35	12082483	3620248719	2399609109	1349243929	56.23	1.5
W41	11294163	3384271209	2399609109	1348988474	56.22	1.4
W42	11845658	3548466647	2399609109	1338167558	55.77	1.45
W43	12385172	3710314737	2399609109	619919033	25.83	1.41
W44	12322981	3692418492	2399609109	1378812783	57.46	1.52
W5	11376351	3408287891	2399609109	1313218507	54.73	1.4
W550	9877449	2959262978	2399609109	1312584249	54.7	1.22
W570	11521064	3452208600	2399609109	1426646811	59.45	1.42
W640	12643192	3788516317	2399609109	1544229206	64.35	1.57
W661	11988892	3592576664	2399609109	1459724277	60.83	1.49
W665	11090856	3323073083	2399609109	1391695628	58	1.37
W673	11874802	3558381842	2399609109	1462090908	60.93	1.47
W676	9991117	2993644638	2399609109	1329870698	55.42	1.24
W678	10308929	3089146182	2399609109	1394244386	58.1	1.27
W694	9885623	2962316309	2399609109	1374253439	57.27	1.23
W705	11541689	3458411320	2399609109	1513694875	63.08	1.43
W711	11106022	3328030189	2399609109	1422417682	59.28	1.37
W730	9902474	2967339226	2399609109	1319955239	55.01	1.22
W759	10603105	3177246532	2399609109	1418543941	59.12	1.32
W760	9571777	2868242164	2399609109	1294102115	53.93	1.19
W763	11394622	3414558725	2399609109	1492492879	62.2	1.42
W777	11084494	3321694079	2399609109	1417633737	59.08	1.37
W811	10790482	3233385324	2399609109	1411724151	58.83	1.34
W812	11589999	3472830393	2399609109	1463040353	60.97	1.43
W828	11224986	3363556956	2399609109	1442728257	60.12	1.39
W834	10858707	3253830467	2399609109	1417882446	59.09	1.34
W837	10035157	3007039642	2399609109	1353466365	56.4	1.24
W847	11009106	3298832599	2399609109	1417000205	59.05	1.36
W853	10647279	3190556185	2399609109	1322993928	55.13	1.32
W878	10239197	3068343111	2399609109	1339341435	55.81	1.26
W919	10006382	2998301793	2399609109	1366008483	56.93	1.24
W931	10315475	3091196603	2399609109	1324190621	55.18	1.28
W940	10847171	3250335168	2399609109	1405764865	58.58	1.34
W955	9892358	2964245881	2399609109	1346033969	56.09	1.22
XBYL	10717211	3211239262	2399609109	1420479421	59.2	1.32
xiuli	10937080	3262661919	2399609109	1315386808	54.82	1.34
Y7	10966427	3286216890	2399609109	1409993835	58.76	1.35
yellow-s15k150	10261623	3068737810	2399609109	1210016300	50.43	1.27
youya	11696960	3494515170	2399609109	1396173735	58.18	1.45
zhizunbao	53763852	16052763686	2399609109	2037243454	84.9	6.64
ziguan	56954533	16917813268	2399609109	2034903003	84.8	6.99
G22K1754-2	103830167	62119567307	2399609109	2052507076	85.54	11.75
ZS	11112738	3329652590	2399609109	1429468294	59.57	1.37
ZY	9836331	2947365755	2399609109	1357644975	56.58	1.22
ZY001	10063086	3035642243	2399609109	1333439205	55.57	1.25

## Sheet: Table S2
Supplementary: Table S2. Details on 268 core collection lettuce accessions (cultivar and wild species accessions) including ID, accession name, origin country and crop type
Samples	Accessions	Origin country	Crop type
BDWY	BDWY	China	Looseleaf
D13562	D135_6_2	China	Crisphead
E6	E6	China	Looseleaf
F11	F11	China	Looseleaf
F3	F3	China	Looseleaf
Impulsion	Impulsion	China	Looseleaf
K002	K002	China	Butterhead
K005	K005	China	Looseleaf
K009	K009	China	Looseleaf
K011	K011	China	Butterhead
K017	K017	China	Stem
K019	K019	China	Stem
K023	K023	China	Stem
K036	K036	China	Stem
K053	K053	China	Stem
K054	K054	China	Stem
K055	K055	China	Stem
K058	K058	China	Stem
K066	K066	China	Stem
K079	K079	China	Looseleaf
K080	K080	China	Crisphead
K081	K081	China	Crisphead
K144	PI 591052	France	Looseleaf
K155	PI 278072	Turkey	Romaine
K168	K168	China	Crisphead
K172	H005	China	Crisphead
K180	H013	China	Looseleaf
K181	K181	China	Looseleaf
K183	H016	China	Looseleaf
K186	H019	China	Romaine
K197	H030	China	Romaine
K215	C110	China	Looseleaf
K219	K219	China	Youmaicai
K233	PI 229762	Iran	Romaine
K244	PI 251501	Iran	Romaine
K248	W6_35654	China	Stem
K276	PI 536826	USA	Looseleaf
K280	PI 172916-1	Turkey	Looseleaf
K352	PI 264335	Netherlands	Butterhead
K353	PI 264671	Spain	Butterhead
K354	PI 342508-1	Netherlands	Butterhead
K359	PI 342556-4	Netherlands	Butterhead
K403	W6_23477-1	USA	Butterhead
K409	K409	China	Looseleaf
K412	K412	China	Looseleaf
K414	K414	China	Looseleaf
K418	VI046228-B	China	Looseleaf
K430	VI050249	China	Looseleaf
K439	Mondai RZ	Netherlands	Looseleaf
K441	K441	Netherlands	Looseleaf
K442	Toscanas RZ	Netherlands	Crisphead
K444	K444	China	Romaine
K447	K447	China	Crisphead
K452	K452	China	Crisphead
K457	K457	China	Romaine
K467	K467	Netherlands	Looseleaf
K488	Amandine RZ	Netherlands	Looseleaf
K489	Locarno RZ	Netherlands	Looseleaf
K490	Concorde RZ	Netherlands	Looseleaf
K491	K491	Netherlands	Crisphead
K493	K493	USA	Crisphead
K496	K496	China	Looseleaf
K498	K498	China	Looseleaf
K502	K502	China	Looseleaf
K504	K504	China	Looseleaf
K515	K515	China	Stem
K516	K516	China	Butterhead
K518	K518	China	Looseleaf
K519	K519	China	Stem
K541	PI 278094	Turkey	Romaine
K549	PI 321012	China	Looseleaf
K551	PI 342442	Netherlands	Butterhead
K566	PI 344449	Iran	Romaine
K569	PI 358036	not collected	Looseleaf
K570	PI 368626	not collected	Looseleaf
K576	PI 385971	Kenya	Looseleaf
K582	K582	China	Crisphead
K585	K585	China	Romaine
K588	K588	China	Butterhead
K591	K591	China	Youmaicai
K594	K594	China	Looseleaf
K595	K595	China	Romaine
K597	K597	China	Looseleaf
K609	K609	China	Looseleaf
K611	K611	China	Romaine
K612	K612	China	Butterhead
K618	K618	China	Stem
K619	K619	China	Stem
K620	K620	China	Stem
K628	K628	China	Romaine
K634	K634	China	Looseleaf
K635	PI 142872	Iran	Romaine
K636	Amaze	United Kingdom	Looseleaf
K637	Bijou	United Kingdom	Looseleaf
K638	naturelly disease tolerant multi red 5 multigreen 3	United Kingdom	Looseleaf
K641	PI 289025	Hungary	Butterhead
K653	PI 342504	Netherlands	Crisphead
K662	K662	China	Looseleaf
K664	K664	China	Looseleaf
K668	K668	China	Crisphead
K674	K674	China	Butterhead
K675	K675	China	Crisphead
K682	K682	China	Butterhead
K684	K684	China	Looseleaf
K686	atlas emperor 102	Japan	Crisphead
K688	Franchi lattuga biscia rossa	Japan	Looseleaf
K692	HF-18	China	Crisphead
K694	K694	China	Crisphead
K695	K695	China	Butterhead
K834	PI 601590	USA	Looseleaf
LRY	LRY	China	Romaine
LS	LS	China	Crisphead
LSH	LSH	China	Looseleaf
R1	R1	China	Looseleaf
R1703	1703	China	Crisphead
RBJQ	RBJQ	China	Crisphead
S1	S1	China	Crisphead
S13K033	PI 536741	USA	Crisphead
S13K037	PI 358043-1	not collected	Crisphead
S13K038	PI 536749	USA	Crisphead
S13K039	PI 536743	USA	Crisphead
S13K044	PI 342502-1	Netherlands	Looseleaf
S13K053	PI 536768	USA	Crisphead
S13K054	PI 536740	USA	Looseleaf
S13K057	PI 164937	Turkey	Looseleaf
S13K064	PI 491080	Turkey	Looseleaf
S13K069	PI 578884	USA	Looseleaf
S13K070	PI 583877	USA	Looseleaf
S13K072	PI 601060	USA	Looseleaf
S13K079	PI 507926-3	Hungary	Crisphead
S13K085	PI 176980	Turkey	Romaine
S13K088	PI 169493	Turkey	Romaine
S14K313	S14K313	Greece	Romaine
S14K318	PI 278108-1	Turkey	Looseleaf
S14K324	PI 491215	Greece	Romaine
S14K328	PI 221936-1	Afghanistan	Romaine
S14K330	PI 173909	India	Romaine
S14K336	PI 278094	Turkey	Romaine
S14K338	W6_3687	USA	Romaine
S14K341	PI 615060-1	Germany	Looseleaf
S14K351	PI 617943-1	not collected	Looseleaf
S14K352	PI 536699	USA	Looseleaf
S14K353	PI 278110-2	Turkey	Butterhead
S14K359	PI 566589	USA	Looseleaf
S14K374	PI 617958-3	USA	Looseleaf
S14K391	PI 342460-1	Netherlands	Butterhead
S15K010	PI 278070-1	Turkey	Romaine
S15K011	S15K011	Turkey	Romaine
S15K014	PI 342530-1	Netherlands	Butterhead
S15K015	PI 175737	Turkey	Looseleaf
S15K016	PI 373916	Netherlands	Butterhead
S15K022	PI 289025-1	Hungary	Butterhead
S15K032	PI 342446-1	Netherlands	Looseleaf
S15K044	PI 342488-1	Netherlands	Butterhead
S15K045	PI 342510-1	Netherlands	Butterhead
S15K046	PI 342493-1	Netherlands	Butterhead
S15K047	PI 342557-1	Netherlands	Butterhead
S15K057	PI 370472-1	not collected	Butterhead
S15K058	PI 503641	Italy	Butterhead
S15K075	PI 342469-2	Netherlands	Butterhead
S15K083	PI 342485-4	Netherlands	Butterhead
S15K103	PI 342454-1	Netherlands	Butterhead
S15K104	PI 342481-1	Netherlands	Butterhead
S15K106	W6_29844	USA	Butterhead
S15K107	W6 23477-2	not collected	Butterhead
S15K113	S15K113	China	Looseleaf
S15K115	S15K115	China	Romaine
S15K116	S15K116	China	Looseleaf
S15K120	S15K120	China	Looseleaf
S15K121	VI046054	China	Looseleaf
S15K126	VI046230	China	Looseleaf
S15K134	VI047196	China	Crisphead
S15K137	VI047533	China	Butterhead
S15K138	VI049278	China	Crisphead
S15K143	VI055536	China	Crisphead
S15K146	Patagonia RZ	Netherlands	Crisphead
S15K147	Kristine RZ	Netherlands	Looseleaf
S15K150	Invicta RZ	Netherlands	Looseleaf
S15K151	S15K151	Netherlands	Butterhead
S15K157	PI 178923-1	Turkey	Looseleaf
S15K167	PI 169493	Netherlands	Romaine
S15K168	PI 164937	Turkey	Looseleaf
S15K171	PI 141680	Iran	Romaine
S15K178	PI 169495	Turkey	Romaine
S15K180	PI 120938	Turkey	Romaine
S15K184	PI 140395	Iran	Romaine
S15K186	S15K186	China	Looseleaf
S15K199	S15K199	China	Looseleaf
S15K200	S15K200	China	Looseleaf
S15K218	S15K218	China	Romaine
S15K227	S15K227	China	Romaine
Salinas	Salinas	USA	Crisphead
SM	SM	China	Butterhead
SW17K847	SW17K847	China	Youmaicai
SW17K849	SW17K849	China	Crisphead
SW17K858	SW17K858	China	Stem
SW17K881	SW17K881	China	Crisphead
SW17K896	SW17K896	China	Stem
SXYH	SXYH	China	Looseleaf
UC96U523	UC96U523	China	Wildlettuce
W01	W01	China	Wildlettuce
W02	CGN05284	Netherlands	Wildlettuce
W07	PI251246/CGN04777	Egypt	Oilseed
W08	CGN04971	Netherlands	Wildlettuce
W1005	PI 657646	USA	Romaine
W1021	PI 665195	USA	Butterhead
W1027	PI 665201	USA	Crisphead
W1054	PI 667686	USA	Looseleaf
W1062	PI 667694	USA	Crisphead
W1063	PI 667695	USA	Butterhead
W1067	PI 667699	USA	Looseleaf
W1069	PI 667701	USA	Stem
W1073	PI 667705	USA	Romaine
W1077	PI 667709	USA	Looseleaf
W1079	PI 667711	Egypt	Romaine
W1081	PI 667713	USA	Wildlettuce
W1086	W6 50782	USA	Crisphead
W1103	423	China	Looseleaf
W1105	458	China	Looseleaf
W1111	4107	China	Looseleaf
W1113	472	China	Looseleaf
W1165	atlas lollo rossa	China	Looseleaf
W12	W12	China	Wildlettuce
W21	PI251798	Italy	Oilseed
W22	PI251245/CGN04774	Egypt	Oilseed
W23	W23	not collected	Wildlettuce
W27	W27	Turkey	Wildlettuce
W30	CGN23882	Turkey	Wildlettuce
W32	W32	France	Wildlettuce
W42	W42	China	Wildlettuce
W44	W44	Iraq	Wildlettuce
W5	W5	Macedonia	Wildlettuce
W550	W550	Turkey	Romaine
W570	PI 491223	Greece	Looseleaf
W640	PI 536734	USA	Crisphead
W661	PI 536758	USA	Crisphead
W665	PI 536762	USA	Looseleaf
W673	PI 536772	USA	Romaine
W676	PI 536777	USA	Stem
W678	PI 536780	USA	Crisphead
W694	W694	USA	Crisphead
W705	PI 536810	USA	Crisphead
W711	PI 536819	USA	Butterhead
W730	PI 536840	USA	Butterhead
W759	PI 561196	Australia	Crisphead
W760	PI 566589	USA	Looseleaf
W763	PI 566921	USA	Crisphead
W777	PI 578884	USA	Looseleaf
W811	W811	USA	Looseleaf
W812	PI 595576	USA	Looseleaf
W828	PI 600780	USA	Looseleaf
W834	PI 601290	Netherlands	Looseleaf
W837	W837	Netherlands	Butterhead
W847	PI 601592	USA	Romaine
W853	PI 601747	USA	Romaine
W878	PI 612642	USA	Looseleaf
W919	PI 615070	USA	Looseleaf
W931	PI 617939	USA	Looseleaf
W940	PI 617952	USA	Crisphead
W955	PI 634663	Poland	Looseleaf
XBYL	XBYL	China	Looseleaf
Y7	Y7	China	Looseleaf
ZS	ZS	China	Looseleaf
ZY	ZY	China	Looseleaf
s224	CGN15675	Armenia	Wildlettuce
s242	CGN15729	Azerbaijan	Wildlettuce
s245	CGN15734	Russian Federation	Wildlettuce
s247	CGN15736	Georgia	Wildlettuce

## Sheet: Table S3
Supplementary: Table S3. Information on raw sequencing data generated on the 268 core collection lettuce accessions
Sample	Read count	Total bases	N (%)	GC (%)	Q20 (%)	Q30 (%)	Mapping reads	Percentage of reads mapped	Duplicate reads	Duplication rate
R1703	127894330	19184149500	0.001453	39.41	97.45	92.76	121115241	0.9754	20285249	0.1634
BDWY	124516330	18677449500	0.001446	38.93	97.49	92.82	121080092	0.9972	18927602	0.1559
D13562	141738402	21260760300	0.001416	39.74	97.88	93.64	134005143	0.9635	22671745	0.163
E6	124673696	18701054400	0.001451	39.69	97.5	92.84	121303449	0.9977	18451891	0.1518
F11	138442282	20766342300	0.001455	38.81	97.35	92.53	134237987	0.9971	21887936	0.1626
F3	137990682	20698602300	0.001442	38.85	97.54	92.91	134330201	0.9969	23293946	0.1729
W01	96929648	14539447200	0.000572	42.02	98.33	94.86	95648373	0.998	13929853	0.1453
W02	91919166	13787874900	0.000577	39.21	98.33	94.81	90903969	0.9965	13004173	0.1426
W07	115257476	17288621400	0.000578	41.47	98.18	94.54	113510552	0.998	16462881	0.1447
W08	93579742	14036961300	0.000574	39.36	98.2	94.45	92381137	0.9972	12824950	0.1384
W12	122675430	18401314500	0.000581	38.96	98.24	94.61	121465808	0.9963	18352852	0.1505
W21	101780888	15267133200	0.000575	39.08	97.97	93.92	99869925	0.9975	13650906	0.1363
W22	91477020	13721553000	0.011838	40.94	98.3	94.79	89605031	0.998	13382342	0.149
W23	95736118	14360417700	0.000571	40.04	98.28	94.65	94848310	0.9965	12391985	0.1302
W27	101649384	15247407600	0.000582	40.42	98.25	94.66	100671777	0.9964	13851834	0.1371
W30	88569408	13285411200	0.000581	38.95	98.29	94.73	87788614	0.9961	12256487	0.1391
W32	111095448	16664317200	0.000577	40.23	98.33	94.84	110202004	0.9965	16148133	0.146
W42	81756408	12263461200	0.000581	38.87	98.26	94.64	81086742	0.996	10961943	0.1346
W44	84512410	12676861500	0.000572	39.05	98.21	94.47	83690167	0.9965	10998407	0.131
W5	132334734	19850210100	0.001442	38.6	97.62	93.13	129751548	0.9963	20419613	0.1568
Impulsion	130529618	19579442700	0.001449	38.92	97.46	92.8	126792123	0.9975	20983322	0.1651
K002	96795348	14519302200	0.000576	38.91	98.26	94.6	95094747	0.9951	14176073	0.1483
K005	88752126	13312818900	0.000572	38.88	98.02	94.04	87189537	0.9973	11822746	0.1352
K009	93107182	13966077300	0.000574	40.59	98.38	94.98	92010784	0.9978	13041786	0.1414
K011	93644852	14046727800	0.000572	39.47	98.27	94.63	91132891	0.9849	12009472	0.1298
K017	94471052	14170657800	0.000572	38.82	98.23	94.58	93153583	0.9975	12573817	0.1346
K019	88358086	13253712900	0.000664	39.41	98.22	94.54	87041053	0.9973	11815063	0.1354
K023	97275224	14591283600	0.000578	41.22	98.31	94.84	96039706	0.9978	14247028	0.148
K036	91981930	13797289500	0.000693	38.97	98.26	94.61	85050046	0.9975	11493454	0.1348
K053	85352612	12802891800	0.00094	39.58	98.2	94.41	84033816	0.9976	10557568	0.1253
K054	84771154	12715673100	0.000915	39.35	98.24	94.58	83576234	0.9976	10897859	0.1301
K055	83849846	12577476900	0.000921	38.97	98.11	94.24	82498184	0.9976	10145263	0.1227
K058	83945212	12591781800	0.000909	39.03	98.19	94.39	82753572	0.9973	10274487	0.1238
K066	89263474	13389521100	0.000885	38.92	98.1	94.19	87839564	0.9972	11846013	0.1345
K079	87272756	13090913400	0.00089	38.94	97.96	93.84	85616496	0.9977	10544746	0.1229
K080	68133320	10219998000	0.000698	38.97	98.5	95.21	67123915	0.9972	7714874	0.1146
K081	86608888	12991333200	0.000575	39.31	98.34	94.74	85277478	0.998	11646362	0.1363
K155	96926028	14538904200	0.000569	39.17	98.33	94.8	95248547	0.9932	13706104	0.1429
K215	89341026	13401153900	0.000577	38.94	98.36	94.85	88142598	0.9976	12542378	0.1419
K219	89494664	13424199600	0.000574	38.91	98.33	94.77	88340061	0.9966	13060140	0.1473
K353	81967102	12295065300	0.000577	39.17	98.43	95.03	81010500	0.9978	11510697	0.1418
K354	85442558	12816383700	0.000575	39.14	98.28	94.56	84067270	0.9945	11741829	0.1389
K359	91669578	13750436700	0.000575	39.21	98.43	95.04	90215641	0.9931	12873611	0.1417
K403	87140102	13071015300	0.000579	39.11	98.34	94.85	85219993	0.9891	11895092	0.1381
K409	84303504	12645525600	0.000577	39.04	98.3	94.71	83227950	0.9975	11633123	0.1394
K439	106392738	15958910700	0.000573	38.98	98.27	94.65	104549544	0.9946	15713833	0.1495
K442	101310124	15196518600	0.000575	39.34	98.04	94.11	98521012	0.9895	13849758	0.1391
K444	98446374	14766956100	0.000575	38.94	98.42	95.06	97329677	0.9975	13781134	0.1412
K447	90416650	13562497500	0.000572	38.94	98.24	94.56	88765665	0.9953	11572501	0.1298
K452	92079522	13811928300	0.000575	38.87	98.33	94.82	90674171	0.997	12716559	0.1398
K457	84144498	12621674700	0.000574	39.01	98.32	94.78	82997604	0.9976	11432782	0.1374
K467	96887496	14533124400	0.000577	39.12	98.43	95.05	95452499	0.9943	14225197	0.1482
K488	87711632	13156744800	0.000573	39.14	98.46	95.12	86652790	0.9973	12055296	0.1387
K489	91968530	13795279500	0.015502	39.15	98.39	94.9	89810893	0.995	12158290	0.1347
K490	88079532	13211929800	0.000841	38.85	98.07	94.15	86438607	0.9952	11731277	0.1351
K491	87810206	13171530900	0.000865	38.99	98.13	94.25	85948938	0.995	12693741	0.147
K493	89514426	13427163900	0.064936	38.91	98.32	94.62	84267318	0.9938	14042300	0.1656
K496	88340922	13251138300	0.000776	39.08	98.11	94.25	86751932	0.9956	11216659	0.1287
K502	115036336	17255450400	0.000618	39.01	98.36	94.86	113136265	0.9941	15346566	0.1348
K504	95257448	14288617200	0.000617	39.07	98.34	94.78	93849876	0.9947	11603708	0.123
K515	88713904	13307085600	0.000776	40.01	98.22	94.51	87221059	0.9952	11237866	0.1282
K516	90646710	13597006500	0.000875	39.54	98.12	94.24	88275880	0.9873	12091382	0.1352
K518	89931844	13489776600	0.000714	39.36	98.24	94.54	88609972	0.9962	11364680	0.1278
K519	87825464	13173819600	0.074385	39.04	98.47	94.99	82930520	0.9971	15505719	0.1864
K541	82904012	12435601800	0.075114	39.75	98.38	94.76	78058545	0.9965	13743802	0.1754
K582	80607052	12091057800	0.076359	38.99	98.27	94.46	75780550	0.9977	14125216	0.186
K585	90154964	13523244600	0.000723	39.18	98.3	94.65	88748572	0.994	13291737	0.1489
K588	88631642	13294746300	0.000715	40.58	98.35	94.8	87524951	0.9963	11572134	0.1317
K591	86030918	12904637700	0.000619	39.47	98.44	94.99	85023967	0.9955	11164160	0.1307
K594	88741552	13311232800	0.000906	39.03	98.24	94.5	87241801	0.9947	12542128	0.143
K595	83094222	12464133300	0.000623	39.66	98.38	94.85	81832066	0.9938	11643763	0.1414
K597	85823940	12873591000	0.000615	39.06	98.4	94.84	84652709	0.9943	10672286	0.1254
K609	81519368	12227905200	0.000615	39.24	98.38	94.85	80322992	0.9938	10556734	0.1306
K611	88216380	13232457000	0.000836	39.18	98.19	94.39	86638441	0.9938	12109788	0.1389
K612	83377282	12506592300	0.00062	39.21	98.46	95.02	82379794	0.9956	10591663	0.128
K618	91929044	13789356600	0.051566	38.88	98.44	95	87832002	0.9971	16488499	0.1872
K619	91165398	13674809700	0.052624	38.78	97.99	94	86179042	0.9973	16250030	0.1881
K620	93955726	14093358900	0.051819	39.08	97.84	93.68	88592009	0.9973	17651447	0.1987
K628	99141138	14871170700	0.052305	39.09	97.99	93.99	93657133	0.9974	20444434	0.2177
K634	93040990	13956148500	0.053399	39.15	98.04	94.11	87556798	0.9937	16966581	0.1925
K653	92706090	13905913500	0.052626	39.06	97.94	93.94	86780682	0.9913	16830496	0.1923
K682	95455234	14318285100	0.052971	42.22	97.96	94.03	89980281	0.9983	18504895	0.2053
K694	93266344	13989951600	0.05172	39.04	97.95	93.89	87900442	0.9988	16815463	0.1911
K197	93698042	14054706300	0.0753	40.44	98.09	94.23	86845309	0.9906	16630197	0.1897
K412	93922738	14088410700	0.074895	39.73	98.11	94.26	87732874	0.9974	15859146	0.1803
K414	90535354	13580303100	0.075559	39.56	98.21	94.53	84640012	0.9977	15985829	0.1884
K418	90644986	13596747900	0.059838	39.16	98.61	95.29	86450981	0.9965	13548881	0.1562
K430	89927846	13489176900	0.000726	39.25	98.32	94.69	88606489	0.9952	11705162	0.1315
K441	81060812	12159121800	0.000614	40.64	98.45	95.04	79871763	0.994	11238220	0.1399
K551	85371164	12805674600	0.000615	39.18	98.53	95.2	84139131	0.9921	10296260	0.1214
K566	89429750	13414462500	0.000849	39.14	98.21	94.45	88028425	0.9956	11241995	0.1271
K569	89449576	13417436400	0.000749	39.05	98.43	94.99	88142483	0.9937	11918829	0.1344
K570	82464168	12369625200	0.000616	39.25	98.49	95.1	81269053	0.9947	10648326	0.1303
K576	87110046	13066506900	0.000773	39.19	98.27	94.58	85773667	0.9938	10819905	0.1254
K635	82456258	12368438700	0.000863	39.44	98.24	94.54	81002686	0.9946	10596499	0.1301
K636	90837344	13625601600	0.00081	39.38	98.32	94.71	89020653	0.99	12079419	0.1343
K637	88577292	13286593800	0.000845	39.24	98.28	94.63	87219743	0.9959	11226411	0.1282
K638	88046564	13206984600	0.000764	39.19	98.5	95.18	86691801	0.9924	11696527	0.1339
K641	86261382	12939207300	0.074492	39.01	98.1	94.21	80410016	0.9949	14736753	0.1823
K662	91417176	13712576400	0.0008	39.1	98.17	94.36	89651947	0.9946	12986713	0.1441
K664	90533480	13580022000	0.000747	39.36	98.27	94.6	88800375	0.9926	11331007	0.1267
K668	107342476	16101371400	0.051943	38.98	98.07	94.2	101442181	0.9982	20794703	0.2046
K674	89568102	13435215300	0.000808	39.2	98.23	94.55	87616098	0.9916	12119191	0.1372
K684	90696386	13604457900	0.00088	39.54	98.09	94.19	88832846	0.9953	12419021	0.1391
K686	87632864	13144929600	0.000734	39.32	98.21	94.44	85842739	0.9952	11247053	0.1304
K688	87015054	13052258100	0.000863	39.15	98.13	94.31	85225848	0.9938	11359138	0.1325
K144	97412780	14611917000	0.053729	39.24	98	94.07	91818368	0.9976	18171299	0.1974
K168	98564278	14784641700	0.051492	39.15	97.99	94.01	93022668	0.998	19050357	0.2044
K172	98954024	14843103600	0.052549	38.9	98	94.04	92805273	0.9942	18130423	0.1942
K180	92741816	13911272400	0.052192	38.73	98.08	94.26	87705713	0.9973	17667628	0.2009
K181	91129812	13669471800	0.065343	39.02	98.11	94.25	85520285	0.996	15092913	0.1758
K183	91945620	13791843000	0.075151	39	97.9	93.79	85568245	0.9971	16477900	0.192
K186	90588816	13588322400	0.075228	39.12	97.99	93.98	84468997	0.997	17540716	0.207
K233	86126896	12919034400	0.074848	39.14	98.04	94.09	80463050	0.9973	14671191	0.1818
K244	107362398	16104359700	0.001435	38.75	97.4	92.68	104226764	0.9977	15593645	0.1493
K248	128768682	19315302300	0.001448	38.64	97.31	92.46	124890059	0.9976	20292910	0.1621
K276	84134512	12620176800	0.075068	39.15	98.04	94.12	78194919	0.9943	14004160	0.1781
K280	115545472	17331820800	0.001451	39.1	97.65	93.11	112985705	0.9972	17326233	0.1529
K352	132744240	19911636000	0.00144	38.92	97.38	92.61	128869563	0.9975	20106174	0.1556
K498	85922390	12888358500	0.000617	39	98.38	94.93	84684478	0.995	11166559	0.1312
K549	80513068	12076960200	0.074811	41.09	98.15	94.42	75305097	0.9976	14166536	0.1877
K675	85439670	12815950500	0.075059	40.36	98.07	94.2	79422853	0.9968	15504235	0.1946
K692	89665676	13449851400	0.061427	39.75	98.14	94.3	84391045	0.9973	14489078	0.1712
K695	136848810	20527321500	0.000191	39.19	97.87	93.65	131538399	0.9825	9910895	0.074
K834	123455360	18518304000	0.00019	38.76	97.65	93.21	119874396	0.9976	9193035	0.0765
LRY	113545582	17031837300	0.001453	38.99	97.51	92.88	110308509	0.997	16717911	0.1511
LSH	122457514	18368627100	0.001452	38.83	97.69	93.28	119421906	0.9968	19219686	0.1604
LS	129443906	19416585900	0.001449	38.78	97.39	92.63	125176842	0.9977	20102689	0.1602
R1	128842154	19326323100	0.001445	38.93	97.6	93.03	125552177	0.996	19078756	0.1513
RBJQ	137010698	20551604700	0.00144	38.86	97.53	92.91	133119106	0.9983	22938485	0.172
S13K033	91863278	13779491700	0.000903	39.6	98.13	94.29	89887327	0.9954	12741187	0.1411
S13K037	89310610	13396591500	0.000868	39.34	98.18	94.4	87009153	0.9905	11652959	0.1327
S13K038	88956166	13343424900	0.0008	39.41	98.33	94.81	86835632	0.9899	12086619	0.1378
S13K039	99947504	14992125600	0.000179	39.02	98.22	94.48	98033366	0.9976	13510270	0.1375
S13K044	107265240	16089786000	0.000176	39.19	98.19	94.4	105241290	0.9967	15571077	0.1475
S13K053	103176586	15476487900	0.000175	39.08	98.2	94.42	100968272	0.995	14098854	0.1389
S13K054	94326154	14148923100	0.000176	38.83	98.34	94.76	92867244	0.9973	13137210	0.1411
S13K057	84468644	12670296600	0.000174	39.1	98.39	94.76	83547862	0.9977	11287689	0.1348
S13K064	120166378	18024956700	0.07434	38.97	97.92	93.83	112082751	0.9972	21350747	0.19
S13K069	119983534	17997530100	0.074283	38.98	98.05	94.1	112133352	0.9978	23227240	0.2067
S13K070	108426446	16263966900	0.073842	39.02	98.05	94.12	101488648	0.9977	18623819	0.1831
S13K072	109794144	16469121600	0.074073	38.91	97.96	93.92	102462705	0.9972	18735274	0.1823
S13K079	112064516	16809677400	0.073861	39.16	98.13	94.32	103446039	0.9837	19956372	0.1898
S13K085	123349158	18502373700	0.074146	39.07	97.97	93.97	114432026	0.9918	22260755	0.1929
S13K088	123397182	18509577300	0.073954	38.7	98.02	94.03	115367372	0.9974	20365490	0.1761
S14K313	111429522	16714428300	0.074691	39.07	98.02	94.1	103999096	0.9976	19318956	0.1853
S14K318	135936510	20390476500	0.074403	38.91	98.04	94.1	127160120	0.9975	24319048	0.1908
S14K324	111456298	16718444700	0.073988	39.14	98.03	94.1	104222702	0.9974	18993190	0.1818
S14K328	111941728	16791259200	0.07463	39.05	98.18	94.45	104804900	0.9976	19814829	0.1886
S14K330	105178866	15776829900	0.074111	39.07	98.06	94.16	98347474	0.9972	17718536	0.1797
S14K336	117124882	17568732300	0.07433	38.92	97.95	93.9	109223999	0.9961	20749212	0.1892
S14K338	123217602	18482640300	0.074375	39.03	98.06	94.14	115255918	0.9972	23373548	0.2022
S14K341	110026176	16503926400	0.07389	39.04	98.07	94.15	103072315	0.9972	18737836	0.1813
S14K351	99752408	14962861200	0.074155	38.92	97.98	93.98	93210603	0.9974	17046056	0.1824
S14K352	108533480	16280022000	0.073998	38.85	98.13	94.32	101596608	0.9977	19511498	0.1916
S14K353	121782504	18267375600	0.074164	38.87	98.01	94.06	113734651	0.9971	21974260	0.1926
S14K359	106594324	15989148600	0.07402	38.86	98.02	94.03	99642355	0.9972	17710728	0.1773
S14K374	107333520	16100028000	0.074705	39.33	98	94.01	99979104	0.9962	18660147	0.1859
S14K391	116498140	17474721000	0.074351	39.72	97.99	93.99	106411208	0.9751	20750927	0.1901
S15K010	115231954	17284793100	0.073933	38.96	98	93.99	107704735	0.9977	19785977	0.1833
S15K011	81203724	12180558600	0.000182	38.87	98.13	94.18	79920290	0.9968	13819908	0.1724
S15K014	97271066	14590659900	0.000401	38.81	98.09	94.07	95626346	0.9975	15699554	0.1638
S15K015	95779982	14366997300	0.000182	38.89	97.77	93.34	93761040	0.9975	16947676	0.1803
S15K016	106493800	15974070000	0.000182	38.94	97.91	93.64	103647723	0.9902	19764718	0.1888
S15K022	97505654	14625848100	0.000181	38.69	97.95	93.73	95682225	0.9972	16226072	0.1691
S15K032	86838846	13025826900	0.001438	39.75	97.42	92.77	84404977	0.9976	14807665	0.175
S15K044	92082046	13812306900	0.001448	38.87	97.69	93.27	89588033	0.9941	14995643	0.1664
S15K045	102279898	15341984700	0.001448	38.87	97.54	92.94	99555102	0.9975	16956503	0.1699
S15K046	92433956	13865093400	0.001428	38.94	97.53	92.89	89912776	0.9956	14228582	0.1575
S15K047	98341648	14751247200	0.001435	38.81	97.55	92.98	95730528	0.9972	15168666	0.158
S15K057	106571528	15985729200	0.001439	39.01	97.54	92.92	102763097	0.9882	17175915	0.1652
S15K058	111013858	16652078700	0.001445	39.44	97.55	92.97	107088539	0.9881	17799328	0.1642
S15K075	100756158	15113423700	0.000181	38.74	98.08	94.09	98998173	0.9973	17765818	0.179
S15K083	97012338	14551850700	0.051245	39.02	97.83	93.66	93563133	0.9933	7479480	0.0794
S15K103	84886756	12733013400	0.00019	39.4	97.64	93.2	80001781	0.9691	6414938	0.0777
S15K104	87393930	13109089500	0.000196	39.02	97.79	93.47	84994872	0.9956	7450902	0.0873
S15K106	98368232	14755234800	0.054589	38.92	97.89	93.8	95150522	0.9964	7636467	0.08
S15K107	98391896	14758784400	0.051538	38.81	97.7	93.38	94989264	0.9977	7510621	0.0789
S15K113	92975648	13946347200	0.000834	38.81	98.31	94.75	91564095	0.9964	11729165	0.1276
S15K115	83719026	12557853900	0.000684	40.53	98.4	94.98	82628850	0.9974	10012159	0.1209
S15K116	92053680	13808052000	0.00081	39.02	98.28	94.63	90571579	0.9957	10701027	0.1176
S15K120	92258554	13838783100	0.000818	38.94	98.27	94.64	90674629	0.9955	11000529	0.1208
S15K121	88004856	13200728400	0.000685	39.42	98.38	94.91	86809542	0.9953	10336102	0.1185
S15K126	95387638	14308145700	0.000683	38.85	98.41	94.97	94169595	0.9961	10553299	0.1116
S15K134	83824428	12573664200	0.000692	38.94	98.52	95.26	82616232	0.9939	9673175	0.1164
S15K137	84687586	12703137900	0.000684	39.32	98.47	95.13	83024160	0.9885	9374650	0.1116
S15K138	86582336	12987350400	0.000684	38.96	98.35	94.8	85264433	0.9954	10010194	0.1169
S15K143	93617438	14042615700	0.000687	39.03	98.41	94.93	92257205	0.9945	11555170	0.1246
S15K146	91915912	13787386800	0.000806	39.17	98.38	94.88	90466959	0.9966	10692181	0.1178
S15K147	93141360	13971204000	0.000185	38.84	98.02	93.95	91461214	0.9972	16258689	0.1773
S15K150	93843622	14076543300	0.000183	38.67	97.93	93.73	91938133	0.9978	16336101	0.1773
S15K151	89534200	13430130000	0.000181	38.87	97.93	93.69	87850968	0.9974	14642975	0.1663
S15K157	85765278	12864791700	0.000183	38.72	97.95	93.79	84169602	0.9975	14110227	0.1672
S15K167	91279858	13691978700	0.000185	38.75	97.94	93.72	89423788	0.9975	15820116	0.1765
S15K168	90903874	13635581100	0.000185	38.82	97.95	93.77	89177019	0.9976	15119432	0.1691
S15K171	90404094	13560614100	0.000183	38.89	98.06	94.05	88833988	0.9975	15475438	0.1738
S15K178	89032134	13354820100	0.000183	38.9	97.92	93.72	87173896	0.9976	14502767	0.166
S15K180	94634522	14195178300	0.000182	39.05	97.75	93.37	92290122	0.9962	16133965	0.1742
S15K184	102595760	15389364000	0.000181	40.09	97.91	93.74	100462457	0.9976	19206437	0.1907
S15K186	96354958	14453243700	0.000182	38.98	97.94	93.75	94348529	0.996	15498867	0.1636
S15K199	90871922	13630788300	0.000181	38.7	97.86	93.61	88825134	0.9971	14654487	0.1645
S15K200	94777770	14216665500	0.000181	38.73	97.99	93.9	92849437	0.997	16438464	0.1765
S15K218	99511784	14926767600	0.000182	38.76	97.84	93.56	97222929	0.998	17174914	0.1763
S15K227	93010874	13951631100	0.000183	38.86	97.84	93.54	90983949	0.9977	15141713	0.166
S1	137533708	20630056200	0.001457	38.77	97.42	92.71	133280962	0.9982	20376367	0.1526
Salinas	124649930	18697489500	0.001453	38.69	97.52	92.85	120955478	0.9986	18562071	0.1532
SM	128491282	19273692300	0.001453	38.83	97.24	92.34	124277969	0.9964	18809486	0.1508
SW17K847	83596908	12539536200	0.000184	38.98	97.92	93.74	81895392	0.9976	13497076	0.1644
SW17K849	96385094	14457764100	0.000182	39.09	97.91	93.69	94339218	0.998	16979210	0.1796
SW17K858	89408072	13411210800	0.000181	39.21	97.9	93.7	87618071	0.9976	14722680	0.1676
SW17K881	124243620	18636543000	0.000194	38.72	97.89	93.74	120995902	0.9984	10120545	0.0835
SW17K896	95559990	14333998500	0.000182	42.24	97.9	93.88	93618237	0.9981	16951301	0.1807
SXYH	125915842	18887376300	0.001443	38.81	97.53	92.91	122524521	0.9975	18387367	0.1497
UC96U523	112903844	16935576600	0.001459	38.7	97.52	92.9	110424275	0.996	16520978	0.149
W1005	96057020	14408553000	0.000176	40.39	98.09	94.17	94220530	0.9975	14428349	0.1527
W1021	95623828	14343574200	0.000178	39.03	98.05	94.09	93565101	0.9955	14355679	0.1527
W1027	93418570	14012785500	0.000175	38.95	98.1	94.13	91332632	0.9955	12993674	0.1416
W1054	94891214	14233682100	0.000177	38.81	98.06	94.1	93014615	0.9974	13208183	0.1416
W1062	107148604	16072290600	0.000176	38.76	98.08	94.12	105078112	0.9978	15986857	0.1518
W1063	110227784	16534167600	0.001434	38.65	97.6	93.01	107675835	0.9978	17662402	0.1637
W1067	104979636	15746945400	0.000177	38.86	98.23	94.48	103148183	0.9958	15337843	0.1481
W1069	99541268	14931190200	0.000177	38.76	98.14	94.21	97977600	0.9971	14032797	0.1428
W1073	114516262	17177439300	0.000174	38.96	97.98	93.85	112117009	0.9958	17416214	0.1547
W1077	121948720	18292308000	0.000176	38.8	98.08	94.07	119909704	0.9977	20109310	0.1673
W1079	114708932	17206339800	0.000175	38.87	98.19	94.31	112977691	0.9977	16312621	0.1441
W1081	147997758	22199663700	0.000192	39.08	97.66	93.19	143959769	0.9971	10999466	0.0762
W1086	150740764	22611114600	0.000193	38.77	97.92	93.79	146918759	0.9976	12561240	0.0853
W1103	140536572	21080485800	0.000197	38.84	97.69	93.26	136362999	0.9976	11784796	0.0862
W1105	131728412	19759261800	0.000191	38.81	97.78	93.44	128331925	0.9972	10092880	0.0784
W1111	134433666	20165049900	0.000191	39	97.73	93.37	130680450	0.9976	10069632	0.0769
W1113	151773868	22766080200	0.000194	38.79	97.74	93.38	147547063	0.9973	12669080	0.0856
W1165	140667192	21100078800	0.001421	39.14	97.69	93.18	137621185	0.9976	22169145	0.1607
W550	92920016	13938002400	0.000359	40.33	98.1	94.13	91447364	0.9979	14733429	0.1608
W570	82040030	12306004500	0.000183	38.97	97.91	93.61	80398162	0.9958	13856918	0.1716
W640	91406864	13711029600	0.000185	38.85	98.06	93.94	89722274	0.9975	16658393	0.1852
W661	84503934	12675590100	0.000182	38.72	98.04	93.91	82964777	0.9967	13228298	0.1589
W665	101908978	15286346700	0.000178	39.03	98.12	94.22	100113392	0.997	13487787	0.1343
W673	110743680	16611552000	0.000175	38.77	98.27	94.53	108893474	0.9972	15742106	0.1442
W676	116046048	17406907200	0.000176	38.84	98.11	94.16	114012266	0.997	16481102	0.1441
W678	94580406	14187060900	0.000178	39.01	98.17	94.27	92495315	0.9938	12504121	0.1343
W694	90960254	13644038100	0.000176	39.44	98.16	94.31	89123094	0.9973	12363779	0.1384
W705	107187580	16078137000	0.000179	38.85	98.11	94.18	105102729	0.9981	15763640	0.1497
W711	102427164	15364074600	0.000175	38.98	98.17	94.31	100499532	0.9959	13884306	0.1376
W730	92157342	13823601300	0.000178	39.14	98.32	94.69	89992792	0.9888	12762420	0.1402
W759	97996766	14699514900	0.000176	38.83	98.17	94.32	95991485	0.9978	13403961	0.1393
W760	111376410	16706461500	0.000177	38.74	98.01	93.97	109011638	0.9972	16015661	0.1465
W763	107355584	16103337600	0.000176	38.9	98.14	94.25	105214287	0.998	16922036	0.1605
W777	102409890	15361483500	0.000176	38.77	98.16	94.28	100547974	0.9975	14017432	0.1391
W811	99413600	14912040000	0.000175	38.84	98.07	94.14	97469243	0.9974	13551823	0.1387
W812	108503800	16275570000	0.000176	38.82	98.21	94.44	106579554	0.9969	16053495	0.1502
W828	131254806	19688220900	0.000175	39.07	98.09	94.2	128602442	0.9969	19647575	0.1523
W834	100143856	15021578400	0.000176	38.86	98.11	94.19	98285546	0.9967	13850973	0.1405
W837	92698012	13904701800	0.000175	39.07	98.12	94.24	90802537	0.9955	12731554	0.1396
W847	102755036	15413255400	0.000176	38.99	98.11	94.2	100437085	0.9942	15118810	0.1497
W853	99279292	14891893800	0.000177	39.11	98.17	94.35	97359142	0.9964	13960180	0.1429
W878	95801188	14370178200	0.000175	39.03	98.27	94.6	93629796	0.9911	13719529	0.1452
W919	91784166	13767624900	0.000175	38.86	98.17	94.33	90252737	0.9969	12162807	0.1343
W931	95626444	14343966600	0.000174	38.71	98.1	94.15	93761191	0.9966	13211215	0.1404
W940	101505446	15225816900	0.000176	38.79	98.2	94.4	99882602	0.9975	15146436	0.1513
W955	90694044	13604106600	0.000174	38.73	98.23	94.43	89349597	0.9969	11944670	0.1333
XBYL	124397418	18659612700	0.001443	38.92	97.5	92.9	120790387	0.9963	20104749	0.1658
Y7	127686698	19153004700	0.001451	38.88	97.66	93.22	124448940	0.9954	20383242	0.163
ZS	128587298	19288094700	0.001453	39.1	97.35	92.58	124653108	0.9975	20560479	0.1645
ZY	112476760	16871514000	0.001429	38.94	97.4	92.64	109195502	0.9977	16709430	0.1527
s224	432462240	42844862356	0.06	38.29	97.78	90.46	419520509	0.9701	7935539	0.0189
s242	404276649	40033901657	0.09	38.07	97.94	90.91	391690996	0.9689	9345192	0.0239
s245	416822641	41273158920	0.09	38.12	98.04	91.16	403523578	0.9681	8630584	0.0214
s247	484793058	48048410476	0.03	38.06	98.1	90.99	470318357	0.9701	13437975	0.0286

## Sheet: Table S4
Supplementary: Table S4. Leaf traits of 268 core collection lettuce accessions (cultivar and wild species accessions) in 2020.
Samples	Leaf attitude (LA)	Leaf lobes of margin (LL)	Plant width (PW)	Leaf shape (LS)	Shape of leaf tip (SLT)	Glossiness of leaf (GL)	leaf blistering (LB)	Leaf texture (LT)	Leaf thickness (LTS)	Leaf anthocyanin coloration (LAC)	Outer leaf color (OLT)	Outer leaf color intensity (OLCS)	Head formation (HF)	Undulation of leaf margin (ULM)	Leaf blade incision in apical margin (LBAM)	Leaf venation (LV)
R1703	NA	NA	NA	NA	NA	NA	NA	NA	NA	NA	NA	NA	NA	NA	NA	NA
BDWY	NA	NA	NA	NA	NA	NA	NA	NA	NA	NA	NA	NA	NA	NA	NA	NA
D13562	3	1	5	4	3	1	1	1	2	9	1	7	2	5	9	2
E6	1	1	5	8	3	3	3	1	1	9	4	7	1	5	9	1
F11	3	3	5	7	3	1	1	2	3	1	1	5	1	7	9	2
F3	5	2	3	5	3	2	1	1	2	9	4	7	2	7	9	2
W01	3	3	9	10	1	2	1	1	1	1	1	5	1	3	9	1
W02	1	3	9	10	1	2	1	1	2	1	1	5	1	3	9	1
W5	NA	NA	NA	NA	NA	NA	NA	NA	NA	NA	NA	NA	NA	NA	NA	NA
W07	3	1	9	1	2	3	1	1	1	9	1	3	1	3	9	1
W08	3	3	7	10	1	3	1	1	2	1	1	5	1	3	9	1
W12	NA	NA	NA	NA	NA	NA	NA	NA	NA	NA	NA	NA	NA	NA	NA	NA
W21	NA	NA	NA	NA	NA	NA	NA	NA	NA	NA	NA	NA	NA	NA	NA	NA
W22	1	1	9	1	2	3	1	1	1	9	1	3	1	3	9	1
W23	NA	NA	NA	NA	NA	NA	NA	NA	NA	NA	NA	NA	NA	NA	NA	NA
W27	NA	NA	NA	NA	NA	NA	NA	NA	NA	NA	NA	NA	NA	NA	NA	NA
W30	1	1	7	10	2	3	1	1	1	9	3	5	1	3	9	1
W32	NA	NA	NA	NA	NA	NA	NA	NA	NA	NA	NA	NA	NA	NA	NA	NA
W42	5	3	3	10	1	1	1	1	2	9	3	3	1	3	9	1
W44	3	1	5	5	3	1	5	1	2	1	1	7	3	3	1	2
Impulsion	5	1	1	7	3	1	1	1	2	1	2	3	2	7	9	2
K002	NA	NA	NA	NA	NA	NA	NA	NA	NA	NA	NA	NA	NA	NA	NA	NA
K005	3	1	7	2	2	3	5	1	1	1	1	5	1	3	9	1
K009	NA	NA	NA	NA	NA	NA	NA	NA	NA	NA	NA	NA	NA	NA	NA	NA
K011	3	1	3	4	3	1	5	1	1	1	2	3	3	3	1	2
K017	3	1	7	2	2	3	5	1	1	1	1	7	1	3	9	1
K019	NA	NA	NA	NA	NA	NA	NA	NA	NA	NA	NA	NA	NA	NA	NA	NA
K023	1	1	7	10	1	2	5	1	2	9	4	3	1	3	1	1
K036	5	1	7	10	1	2	7	1	2	1	3	5	1	5	9	1
K053	5	1	5	1	2	3	5	1	2	1	1	5	1	3	1	1
K054	3	1	9	1	2	3	3	1	2	9	2	3	1	3	1	1
K055	1	1	7	10	1	1	1	1	3	1	1	3	1	3	1	1
K058	3	1	9	1	2	2	5	1	2	1	1	5	1	3	9	1
K066	3	1	7	10	1	3	1	1	2	1	1	3	1	3	1	1
K079	3	1	7	8	3	3	7	1	1	1	2	5	1	7	9	2
K080	3	1	7	5	3	2	1	2	3	1	1	5	3	5	9	2
K081	NA	NA	NA	NA	NA	NA	NA	NA	NA	NA	NA	NA	NA	NA	NA	NA
K155	3	1	5	3	3	3	5	1	2	1	3	5	1	3	1	1
K215	3	1	7	8	3	2	7	1	2	1	1	5	1	7	9	2
K219	3	1	7	10	1	2	1	1	2	1	1	5	1	3	1	1
K353	3	1	7	1	3	3	1	1	1	1	2	5	1	3	9	1
K354	3	1	5	4	3	2	7	1	2	1	2	7	3	3	1	2
K359	3	1	5	5	3	3	5	1	1	9	4	3	2	3	1	1
K403	3	1	5	4	3	1	3	1	3	1	2	5	3	3	9	2
K409	5	1	1	5	3	1	1	1	2	9	4	7	1	7	9	2
K439	5	3	1	9	2	2	1	1	2	9	4	7	1	5	9	2
K442	3	1	5	4	3	2	1	2	3	1	1	3	3	5	9	2
K444	1	2	7	10	1	3	1	1	1	9	3	5	1	3	9	1
K447	3	1	5	5	3	1	3	1	3	1	1	3	3	5	9	2
K452	3	1	5	5	3	1	1	2	3	1	3	3	3	5	9	2
K457	1	1	7	3	3	3	3	1	3	1	1	7	1	3	1	1
K467	3	1	5	7	3	3	3	1	2	1	2	5	2	5	9	2
K488	3	2	3	8	2	2	1	1	2	1	2	3	1	5	9	2
K489	NA	NA	NA	NA	NA	NA	NA	NA	NA	NA	NA	NA	NA	NA	NA	NA
K490	3	2	1	4	3	1	3	1	1	9	4	5	2	7	9	2
K491	3	1	5	4	3	2	1	2	3	1	3	3	3	5	9	2
K493	3	1	5	4	3	1	1	2	3	1	1	5	3	5	9	2
K496	3	1	5	4	3	3	3	2	3	1	2	3	3	3	9	2
K502	NA	NA	NA	NA	NA	NA	NA	NA	NA	NA	NA	NA	NA	NA	NA	NA
K504	3	2	5	7	3	2	1	1	2	1	2	5	1	5	9	2
K515	3	1	7	10	1	2	1	1	3	1	1	3	1	3	1	1
K516	NA	NA	NA	NA	NA	NA	NA	NA	NA	NA	NA	NA	NA	NA	NA	NA
K518	1	1	9	10	1	3	1	1	3	1	1	5	1	5	9	1
K519	NA	NA	NA	NA	NA	NA	NA	NA	NA	NA	NA	NA	NA	NA	NA	NA
K541	3	1	7	8	2	3	7	1	1	1	1	5	1	3	9	1
K582	5	1	3	5	3	1	3	1	3	1	1	5	3	5	9	2
K585	1	1	5	2	2	3	5	1	2	9	4	7	1	3	9	1
K588	3	1	5	5	3	2	1	1	3	1	2	5	3	3	1	2
K591	1	1	9	10	1	1	1	1	2	1	1	3	1	3	1	1
K594	3	1	7	7	3	3	5	1	2	1	2	7	1	7	9	2
K595	3	1	3	4	3	2	3	1	3	1	1	7	3	3	1	1
K597	5	3	5	3	2	2	1	1	1	9	4	3	1	5	9	1
K609	3	1	5	2	3	3	7	1	2	9	4	7	1	3	1	1
K611	NA	NA	NA	NA	NA	NA	NA	NA	NA	NA	NA	NA	NA	NA	NA	NA
K612	5	1	5	4	3	3	5	1	2	9	4	3	2	3	1	2
K618	3	1	9	1	2	2	1	1	2	1	1	7	1	3	9	1
K619	3	1	9	1	2	3	3	1	2	1	1	5	1	3	9	1
K620	3	1	9	10	1	2	5	1	2	1	1	3	1	3	1	1
K628	1	1	5	3	3	2	3	2	3	1	1	7	1	3	1	1
K634	1	1	3	3	3	3	3	2	2	1	2	5	2	3	1	2
K653	NA	NA	NA	NA	NA	NA	NA	NA	NA	NA	NA	NA	NA	NA	NA	NA
K682	NA	NA	NA	NA	NA	NA	NA	NA	NA	NA	NA	NA	NA	NA	NA	NA
K694	3	1	5	5	3	1	1	2	3	1	1	5	3	5	9	2
K197	1	1	7	2	3	2	3	1	3	1	1	7	1	3	9	1
K412	5	2	3	5	3	1	1	1	1	9	4	5	1	7	9	2
K414	1	1	5	2	3	3	7	1	1	9	4	7	1	5	9	1
K418	3	1	9	10	1	2	1	1	3	1	1	5	1	3	1	1
K430	1	1	7	2	2	2	3	1	1	9	4	3	1	3	9	1
K441	1	1	5	2	3	2	1	2	3	1	1	7	1	3	1	1
K551	3	1	3	5	3	1	3	1	2	9	3	7	3	3	1	2
K566	1	1	9	1	2	3	1	1	2	9	3	7	1	3	1	1
K569	3	1	3	7	3	1	3	1	2	1	2	3	2	3	9	2
K570	3	1	7	8	2	3	7	1	1	9	3	5	1	5	9	2
K576	1	1	5	2	2	3	3	1	2	1	1	5	1	3	9	1
K635	NA	NA	NA	NA	NA	NA	NA	NA	NA	NA	NA	NA	NA	NA	NA	NA
K636	3	1	1	4	3	1	3	1	2	9	4	7	3	3	1	1
K637	5	1	5	2	2	3	7	1	2	1	1	7	1	3	1	1
K638	1	1	7	8	3	2	5	1	2	1	2	5	2	7	9	2
K641	NA	NA	NA	NA	NA	NA	NA	NA	NA	NA	NA	NA	NA	NA	NA	NA
K662	5	1	3	7	3	2	3	1	1	9	4	5	2	5	9	2
K664	3	1	3	7	3	3	7	1	1	9	4	7	1	7	9	2
K668	3	1	5	5	3	1	3	2	3	1	3	3	2	5	9	2
K674	3	1	5	5	3	1	1	1	3	1	2	7	3	3	1	2
K684	3	2	5	8	3	2	3	1	1	9	4	5	2	5	9	2
K686	3	1	5	4	3	1	1	2	3	1	1	7	3	5	9	2
K688	3	1	5	2	3	3	3	1	2	9	4	7	1	5	9	1
K144	NA	NA	NA	NA	NA	NA	NA	NA	NA	NA	NA	NA	NA	NA	NA	NA
K168	NA	NA	NA	NA	NA	NA	NA	NA	NA	NA	NA	NA	NA	NA	NA	NA
K172	NA	NA	NA	NA	NA	NA	NA	NA	NA	NA	NA	NA	NA	NA	NA	NA
K180	5	2	1	7	3	1	1	2	3	9	4	3	1	7	9	2
K181	1	1	9	2	3	3	7	1	2	1	2	3	1	5	9	1
K183	3	1	7	7	3	2	5	1	2	1	1	7	1	7	9	2
K186	1	1	5	2	3	1	3	1	3	1	1	7	1	3	1	1
K233	1	1	7	2	3	3	1	1	2	9	3	7	1	3	9	1
K244	1	1	9	2	2	3	1	1	2	1	1	5	1	3	9	1
K248	3	1	7	10	1	2	3	1	3	1	1	3	1	3	1	1
K276	3	1	7	3	2	2	3	1	3	1	1	5	1	3	1	1
K280	5	1	5	7	3	1	7	1	2	1	1	7	2	7	9	2
K352	3	1	7	2	3	3	7	1	1	1	2	5	1	3	1	1
K498	NA	NA	NA	NA	NA	NA	NA	NA	NA	NA	NA	NA	NA	NA	NA	NA
K549	NA	NA	NA	NA	NA	NA	NA	NA	NA	NA	NA	NA	NA	NA	NA	NA
K675	3	1	5	5	3	1	3	1	3	1	1	3	3	5	9	2
K692	3	1	5	4	3	1	3	2	3	1	1	3	2	5	9	2
K695	5	1	1	4	3	2	3	1	2	1	2	5	3	3	1	2
K834	1	1	5	3	3	2	1	1	2	9	3	7	1	3	1	1
LRY	1	1	9	4	3	3	3	2	3	1	2	3	3	3	9	1
LS	3	1	5	4	3	1	3	1	3	1	1	3	3	3	9	2
LSH	5	1	1	9	2	1	3	1	1	9	4	5	2	7	1	2
R1	3	2	5	7	3	1	5	1	1	9	4	7	2	7	9	2
RBJQ	1	1	5	7	3	2	3	1	3	1	1	5	2	3	1	2
S1	3	1	5	7	3	2	1	1	3	1	1	3	3	3	9	2
S13K033	NA	NA	NA	NA	NA	NA	NA	NA	NA	NA	NA	NA	NA	NA	NA	NA
S13K037	3	1	7	8	3	2	1	1	2	1	1	5	1	3	9	2
S13K038	3	1	3	6	3	1	5	1	3	1	3	5	3	5	9	2
S13K039	NA	NA	NA	NA	NA	NA	NA	NA	NA	NA	NA	NA	NA	NA	NA	NA
S13K044	5	1	5	2	2	3	7	1	1	1	2	7	1	3	9	1
S13K053	NA	NA	NA	NA	NA	NA	NA	NA	NA	NA	NA	NA	NA	NA	NA	NA
S13K054	NA	NA	NA	NA	NA	NA	NA	NA	NA	NA	NA	NA	NA	NA	NA	NA
S13K057	3	1	7	7	3	2	5	1	1	1	2	5	2	5	9	2
S13K064	1	1	5	2	2	2	7	1	2	1	1	5	1	5	9	1
S13K069	NA	NA	NA	NA	NA	NA	NA	NA	NA	NA	NA	NA	NA	NA	NA	NA
S13K070	NA	NA	NA	NA	NA	NA	NA	NA	NA	NA	NA	NA	NA	NA	NA	NA
S13K072	NA	NA	NA	NA	NA	NA	NA	NA	NA	NA	NA	NA	NA	NA	NA	NA
S13K079	NA	NA	NA	NA	NA	NA	NA	NA	NA	NA	NA	NA	NA	NA	NA	NA
S13K085	NA	NA	NA	NA	NA	NA	NA	NA	NA	NA	NA	NA	NA	NA	NA	NA
S13K088	1	1	7	2	3	3	3	1	2	1	1	5	1	3	9	1
S14K313	1	1	7	2	2	3	3	1	1	1	1	5	2	3	9	1
S14K318	1	1	7	2	3	2	1	1	2	9	3	7	1	3	1	1
S14K324	NA	NA	NA	NA	NA	NA	NA	NA	NA	NA	NA	NA	NA	NA	NA	NA
S14K328	1	1	7	1	2	1	1	1	2	1	3	5	1	3	9	1
S14K330	NA	1	9	2	2	3	3	1	2	1	1	5	1	3	1	1
S14K336	1	1	9	2	2	1	5	1	1	1	1	7	1	3	1	1
S14K338	1	2	5	8	1	2	3	1	1	9	4	3	1	3	9	1
S14K341	3	1	7	2	2	2	7	1	2	9	2	3	1	3	1	1
S14K351	3	2	3	5	3	1	1	1	2	9	4	3	2	7	9	2
S14K352	3	1	7	1	3	3	3	1	2	9	2	5	1	3	9	1
S14K353	NA	NA	NA	NA	NA	NA	NA	NA	NA	NA	NA	NA	NA	NA	NA	NA
S14K359	3	1	7	7	3	2	1	1	2	1	1	3	1	5	1	1
S14K374	NA	NA	NA	NA	NA	NA	NA	NA	NA	NA	NA	NA	NA	NA	NA	NA
S14K391	NA	NA	NA	NA	NA	NA	NA	NA	NA	NA	NA	NA	NA	NA	NA	NA
S15K010	1	1	7	8	3	3	1	1	3	1	1	7	1	3	9	1
S15K011	NA	NA	NA	NA	NA	NA	NA	NA	NA	NA	NA	NA	NA	NA	NA	NA
S15K014	NA	NA	NA	NA	NA	NA	NA	NA	NA	NA	NA	NA	NA	NA	NA	NA
S15K015	3	1	5	2	3	3	7	1	2	1	2	5	1	7	1	1
S15K016	3	1	3	5	3	1	3	1	2	9	1	5	3	3	1	2
S15K022	3	1	5	4	3	1	7	1	2	9	3	5	3	3	1	2
S15K032	1	1	7	2	2	2	1	1	2	1	2	7	1	3	1	1
S15K044	3	1	7	5	3	2	5	1	1	9	3	7	3	3	1	2
S15K045	3	1	5	4	3	2	7	1	1	9	3	7	3	3	1	2
S15K046	3	1	1	5	3	1	5	1	2	9	4	5	3	3	9	1
S15K047	NA	NA	NA	NA	NA	NA	NA	NA	NA	NA	NA	NA	NA	NA	NA	NA
S15K057	NA	NA	NA	NA	NA	NA	NA	NA	NA	NA	NA	NA	NA	NA	NA	NA
S15K058	3	1	3	6	3	1	3	1	2	9	4	5	3	3	1	1
S15K075	NA	NA	NA	NA	NA	NA	NA	NA	NA	NA	NA	NA	NA	NA	NA	NA
S15K083	NA	NA	NA	NA	NA	NA	NA	NA	NA	NA	NA	NA	NA	NA	NA	NA
S15K103	3	1	5	4	3	2	3	1	1	1	3	5	3	3	1	2
S15K104	3	1	1	5	3	1	5	1	2	1	1	5	3	3	1	2
S15K106	NA	NA	NA	NA	NA	NA	NA	NA	NA	NA	NA	NA	NA	NA	NA	NA
S15K107	NA	NA	NA	NA	NA	NA	NA	NA	NA	NA	NA	NA	NA	NA	NA	NA
S15K113	NA	NA	NA	NA	NA	NA	NA	NA	NA	NA	NA	NA	NA	NA	NA	NA
S15K115	NA	NA	NA	NA	NA	NA	NA	NA	NA	NA	NA	NA	NA	NA	NA	NA
S15K116	5	1	5	7	3	3	3	1	2	1	2	7	1	5	9	1
S15K120	NA	NA	NA	NA	NA	NA	NA	NA	NA	NA	NA	NA	NA	NA	NA	NA
S15K121	3	1	7	1	2	3	7	1	1	1	2	7	1	3	9	1
S15K126	1	1	9	1	2	3	3	1	1	1	1	5	1	3	1	1
S15K134	NA	NA	NA	NA	NA	NA	NA	NA	NA	NA	NA	NA	NA	NA	NA	NA
S15K137	NA	NA	NA	NA	NA	NA	NA	NA	NA	NA	NA	NA	NA	NA	NA	NA
S15K138	3	1	5	5	3	3	5	1	2	1	2	7	2	3	9	2
S15K143	NA	NA	NA	NA	NA	NA	NA	NA	NA	NA	NA	NA	NA	NA	NA	NA
S15K146	NA	NA	NA	NA	NA	NA	NA	NA	NA	NA	NA	NA	NA	NA	NA	NA
S15K147	3	2	3	8	2	1	1	1	2	1	2	5	1	5	9	2
S15K150	3	1	5	6	3	3	7	1	1	1	2	7	1	7	9	2
S15K151	3	1	3	5	3	3	1	1	3	1	2	3	3	3	1	2
S15K157	NA	NA	NA	NA	NA	NA	NA	NA	NA	NA	NA	NA	NA	NA	NA	NA
S15K167	1	1	5	2	3	3	1	1	1	1	1	7	1	3	1	2
S15K168	3	1	7	7	3	3	7	1	1	1	2	3	1	5	9	1
S15K171	1	1	9	1	3	3	1	1	3	1	1	5	1	3	9	1
S15K178	1	1	7	2	2	2	1	1	2	9	3	7	1	3	1	1
S15K180	NA	NA	NA	NA	NA	NA	NA	NA	NA	NA	NA	NA	NA	NA	NA	NA
S15K184	1	1	7	2	3	2	1	1	2	9	3	7	2	3	1	1
S15K186	NA	NA	NA	NA	NA	NA	NA	NA	NA	NA	NA	NA	NA	NA	NA	NA
S15K199	3	1	7	8	3	1	3	1	2	1	1	5	1	7	1	2
S15K200	3	3	1	6	3	1	1	2	3	9	4	3	1	5	9	2
S15K218	1	1	7	3	3	3	3	1	3	1	3	7	1	3	9	1
S15K227	NA	NA	NA	NA	NA	NA	NA	NA	NA	NA	NA	NA	NA	NA	NA	NA
SM	3	1	3	5	3	3	3	2	3	1	1	3	3	3	1	2
SW17K847	NA	NA	NA	NA	NA	NA	NA	NA	NA	NA	NA	NA	NA	NA	NA	NA
SW17K849	NA	NA	NA	NA	NA	NA	NA	NA	NA	NA	NA	NA	NA	NA	NA	NA
SW17K858	NA	NA	NA	NA	NA	NA	NA	NA	NA	NA	NA	NA	NA	NA	NA	NA
SW17K881	NA	NA	NA	NA	NA	NA	NA	NA	NA	NA	NA	NA	NA	NA	NA	NA
SW17K896	NA	NA	NA	NA	NA	NA	NA	NA	NA	NA	NA	NA	NA	NA	NA	NA
SXYH	3	1	7	7	2	1	3	1	2	1	2	7	1	5	9	2
Salinas	3	1	9	2	2	3	7	1	2	1	2	3	1	3	9	1
UC96U523	NA	NA	NA	NA	NA	NA	NA	NA	NA	NA	NA	NA	NA	NA	NA	NA
W1005	3	1	5	3	3	2	5	1	3	1	3	7	1	3	9	1
W1021	NA	NA	NA	NA	NA	NA	NA	NA	NA	NA	NA	NA	NA	NA	NA	NA
W1027	3	1	7	5	3	2	1	1	3	1	1	3	3	5	9	2
W1054	3	1	3	4	3	2	5	1	3	9	4	3	2	5	9	2
W1062	1	1	7	2	2	1	1	1	2	1	2	5	2	3	1	1
W1063	NA	NA	NA	NA	NA	NA	NA	NA	NA	NA	NA	NA	NA	NA	NA	NA
W1067	3	1	3	4	3	3	3	1	2	9	4	7	2	3	9	1
W1069	3	1	9	10	1	1	3	1	2	1	1	3	1	3	1	1
W1073	3	1	3	3	3	2	3	1	2	1	3	7	1	3	1	2
W1077	1	1	7	8	2	3	5	1	1	9	4	5	1	5	9	1
W1079	1	1	9	1	2	3	3	1	2	1	1	3	1	3	9	1
W1081	3	3	9	1	1	3	1	1	1	1	1	5	1	3	9	1
W1086	3	1	5	5	3	2	3	1	3	1	1	3	3	5	9	2
W1103	3	3	5	7	3	1	1	2	3	1	1	7	1	7	9	2
W1105	1	3	3	8	2	3	1	2	3	1	1	7	1	3	9	1
W1111	1	1	5	10	2	2	3	1	1	9	4	7	1	3	1	1
W1113	3	1	7	8	3	2	7	1	1	9	4	5	1	3	9	2
W1165	NA	NA	NA	NA	NA	NA	NA	NA	NA	NA	NA	NA	NA	NA	NA	NA
W550	3	1	5	8	3	1	7	1	2	1	1	7	1	5	9	2
W570	NA	NA	NA	NA	NA	NA	NA	NA	NA	NA	NA	NA	NA	NA	NA	NA
W640	3	1	7	4	3	3	1	2	3	1	1	7	3	5	9	2
W661	NA	NA	NA	NA	NA	NA	NA	NA	NA	NA	NA	NA	NA	NA	NA	NA
W665	3	3	5	8	1	2	3	1	1	1	2	5	1	3	9	2
W673	NA	NA	NA	NA	NA	NA	NA	NA	NA	NA	NA	NA	NA	NA	NA	NA
W676	1	1	9	1	2	2	3	1	2	1	2	3	1	3	1	1
W678	3	1	5	5	3	2	1	2	3	1	1	5	3	5	9	2
W694	NA	NA	NA	NA	NA	NA	NA	NA	NA	NA	NA	NA	NA	NA	NA	NA
W705	3	1	5	7	3	1	1	2	3	1	1	3	2	5	9	2
W711	5	1	1	4	3	3	3	2	3	9	3	7	2	3	1	2
W730	3	1	1	4	3	1	3	1	1	1	1	7	3	3	1	2
W759	3	1	5	4	3	2	3	1	3	1	1	3	3	5	9	2
W760	3	1	7	7	3	2	7	1	2	1	1	5	1	7	1	2
W763	NA	NA	NA	NA	NA	NA	NA	NA	NA	NA	NA	NA	NA	NA	NA	NA
W777	3	1	9	8	2	2	7	1	1	9	3	3	2	3	1	1
W811	3	3	5	8	2	3	3	1	2	1	1	7	1	5	9	1
W812	3	2	5	9	1	3	5	1	1	1	1	7	1	3	9	1
W828	3	1	7	8	2	2	5	1	2	9	4	3	2	7	9	2
W834	3	1	5	7	3	3	3	1	2	9	4	3	2	3	9	2
W837	3	1	3	5	3	2	1	1	2	1	2	3	3	3	1	2
W847	1	1	5	2	3	1	1	2	3	9	3	7	3	3	1	1
W853	3	1	5	3	3	2	1	1	3	9	3	7	1	3	9	1
W878	3	1	3	5	3	3	3	2	3	9	4	3	3	5	9	1
W919	3	1	7	1	2	3	3	1	1	9	2	3	1	3	1	1
W931	3	1	3	5	3	4	3	1	1	9	3	7	2	3	1	2
W940	3	1	5	7	3	2	3	1	2	1	2	5	1	3	9	2
W955	5	1	5	7	3	1	7	1	1	9	1	3	1	7	9	2
XBYL	3	1	5	7	3	2	3	1	2	1	2	5	2	3	9	2
Y7	3	2	5	6	3	1	5	2	2	1	1	7	3	7	9	2
ZS	3	1	5	7	3	3	1	1	1	9	4	7	2	5	9	2
ZY	NA	NA	NA	NA	NA	NA	NA	NA	NA	NA	NA	NA	NA	NA	NA	NA
s245	NA	NA	NA	NA	NA	NA	NA	NA	NA	NA	NA	NA	NA	NA	NA	NA
s242	NA	NA	NA	NA	NA	NA	NA	NA	NA	NA	NA	NA	NA	NA	NA	NA
s247	NA	NA	NA	NA	NA	NA	NA	NA	NA	NA	NA	NA	NA	NA	NA	NA
s224	NA	NA	NA	NA	NA	NA	NA	NA	NA	NA	NA	NA	NA	NA	NA	NA

## Sheet: Table S5
Supplementary: Table S5. Leaf traits of 268 core collection lettuce accessions (cultivar and wild species accessions) in 2021.
Samples	Leaf attitude (LA)	Leaf lobes of margin (LL)	Plant width (PW)	Leaf shape (LS)	Shape of leaf tip (SLT)	Glossiness of leaf (GL)	leaf blistering (LB)	Leaf texture (LT)	Leaf thickness (LTS)	Leaf anthocyanin coloration (LAC)	Outer leaf color (OLT)	Outer leaf color intensity (OLCS)	Head formation (HF)	Undulation of leaf margin (ULM)	Leaf blade incision in apical margin (LBAM)	Leaf venation (LV)
R1703	NA	NA	NA	NA	NA	NA	NA	NA	NA	NA	NA	NA	NA	NA	NA	NA
BDWY	5	2	3	4	3	3	3	2	2	1	2	3	1	7	9	2
D13562	5	1	5	5	3	3	3	2	3	1	1	5	3	3	9	2
E6	1	1	5	2	3	2	3	1	2	9	4	7	1	5	1	1
F11	3	3	5	8	1	2	1	2	3	1	1	7	1	3	9	2
F3	5	1	5	8	3	2	5	1	1	9	4	7	1	7	9	2
W01	3	2	9	10	1	3	1	1	1	1	1	5	1	3	1	1
W02	1	2	9	10	1	1	1	1	1	1	1	5	1	3	1	1
W5	NA	NA	NA	NA	NA	NA	NA	NA	NA	NA	NA	NA	NA	NA	NA	NA
W07	1	1	9	1	2	1	1	1	1	9	1	7	1	3	9	1
W08	3	2	7	10	1	2	1	1	1	1	1	5	1	3	9	2
W12	NA	NA	NA	NA	NA	NA	NA	NA	NA	NA	NA	NA	NA	NA	NA	NA
W21	NA	NA	NA	NA	NA	NA	NA	NA	NA	NA	NA	NA	NA	NA	NA	NA
W22	1	1	9	1	1	1	1	1	1	9	3	7	1	3	9	1
W23	NA	NA	NA	NA	NA	NA	NA	NA	NA	NA	NA	NA	NA	NA	NA	NA
W27	NA	NA	NA	NA	NA	NA	NA	NA	NA	NA	NA	NA	NA	NA	NA	NA
W30	3	3	3	8	1	1	1	2	3	1	1	5	1	3	9	1
W32	NA	NA	NA	NA	NA	NA	NA	NA	NA	NA	NA	NA	NA	NA	NA	NA
W42	3	2	5	10	1	1	1	1	3	9	1	7	1	3	9	1
W44	3	1	5	1	3	3	7	1	3	1	1	7	2	3	9	1
Impulsion	3	1	3	7	3	2	3	1	2	1	2	5	1	7	1	2
K002	5	1	3	4	3	2	5	1	2	1	1	5	3	3	1	2
K005	5	1	5	10	2	3	7	1	1	1	1	5	1	3	9	1
K009	NA	NA	NA	NA	NA	NA	NA	NA	NA	NA	NA	NA	NA	NA	NA	NA
K011	5	1	1	4	3	1	7	1	2	1	2	3	3	3	1	2
K017	1	1	5	1	2	2	5	1	3	1	1	5	1	3	9	1
K019	5	1	7	1	2	3	5	1	1	9	3	7	1	3	9	1
K023	3	1	7	10	1	1	5	1	1	9	3	7	1	3	1	1
K036	5	1	7	10	1	1	5	1	2	1	3	3	1	3	1	1
K053	3	1	7	1	3	3	7	1	1	1	1	7	1	3	9	1
K054	3	1	9	10	2	1	1	1	1	1	1	3	1	3	1	1
K055	3	1	7	10	1	1	1	1	3	1	1	5	1	3	1	1
K058	1	1	7	1	2	1	1	1	1	1	1	3	1	3	9	1
K066	3	1	7	10	1	1	1	1	1	1	1	5	1	3	1	1
K079	5	1	7	4	3	3	7	1	1	1	1	5	1	5	9	2
K080	5	1	3	4	3	1	3	2	3	1	1	5	3	3	9	2
K081	NA	NA	NA	NA	NA	NA	NA	NA	NA	NA	NA	NA	NA	NA	NA	NA
K155	1	1	3	2	3	3	9	1	1	1	1	5	2	3	1	1
K215	5	1	3	8	3	2	7	1	2	1	1	5	1	5	9	2
K219	3	1	9	10	1	1	1	1	3	1	1	3	1	3	9	1
K353	5	1	7	3	3	3	5	1	1	1	1	5	1	3	9	1
K354	3	1	5	4	3	1	7	2	1	1	1	5	3	3	1	2
K359	5	1	5	4	3	2	7	1	1	9	4	3	3	3	1	2
K403	5	1	5	4	3	2	1	2	3	1	1	3	3	3	1	2
K409	5	1	5	7	3	2	3	1	1	9	4	7	1	7	9	2
K439	5	2	3	8	3	3	3	1	1	9	4	5	1	3	1	2
K442	5	1	5	4	3	2	5	2	3	1	1	5	3	3	9	2
K444	1	2	7	10	1	3	1	1	2	9	3	5	1	3	1	1
K447	5	1	3	6	3	2	3	2	3	1	1	3	3	3	9	2
K452	5	1	5	5	3	1	3	2	3	1	1	3	3	5	9	2
K457	1	1	5	2	3	3	3	2	3	1	1	7	1	3	9	1
K467	3	1	5	4	3	3	5	1	1	1	2	5	1	5	9	2
K488	5	1	3	8	3	3	5	2	3	9	4	7	1	7	9	2
K489	5	1	3	7	3	1	3	2	1	1	2	5	1	7	9	2
K490	5	1	3	8	3	3	5	2	3	9	4	5	1	7	9	2
K491	5	1	5	4	3	2	5	2	3	1	1	5	3	3	9	2
K493	3	1	5	8	3	2	7	1	1	1	1	5	1	5	9	2
K496	5	1	5	5	3	3	5	2	3	1	1	3	3	5	9	2
K502	NA	NA	NA	NA	NA	NA	NA	NA	NA	NA	NA	NA	NA	NA	NA	NA
K504	5	2	3	6	3	3	3	1	2	1	2	3	2	3	9	2
K515	3	1	7	10	1	2	1	1	2	1	1	3	1	3	1	1
K516	NA	NA	NA	NA	NA	NA	NA	NA	NA	NA	NA	NA	NA	NA	NA	NA
K518	1	1	9	10	1	1	1	1	2	1	1	3	1	5	9	1
K519	NA	NA	NA	NA	NA	NA	NA	NA	NA	NA	NA	NA	NA	NA	NA	NA
K541	3	1	7	2	3	3	7	1	1	1	1	7	1	3	1	1
K582	5	1	3	4	3	1	3	2	3	1	1	3	3	3	9	2
K585	1	1	5	1	3	3	7	1	1	9	4	7	1	3	1	1
K588	5	1	7	5	3	2	3	1	2	1	NA	NA	3	3	1	2
K591	3	1	7	10	1	1	1	1	3	1	1	3	1	3	1	1
K594	5	1	5	8	3	2	5	1	1	1	2	3	2	7	9	2
K595	5	1	1	2	3	1	9	2	3	1	1	5	3	3	1	1
K597	5	1	5	4	3	1	3	1	3	1	1	5	3	3	9	2
K609	5	1	5	8	3	2	3	2	3	1	1	5	3	3	9	2
K611	5	1	5	4	3	1	7	2	3	1	1	3	3	3	9	2
K612	3	1	5	5	3	2	3	1	2	9	4	3	3	3	1	2
K618	3	1	7	10	2	2	1	1	2	1	1	5	1	3	1	1
K619	3	1	9	10	2	1	3	1	1	1	1	5	1	3	1	1
K620	3	1	7	10	1	2	3	1	1	1	1	3	1	3	1	1
K628	1	1	7	3	3	3	5	1	1	1	1	7	2	3	9	1
K634	3	1	5	4	3	3	5	2	2	1	1	3	3	3	9	2
K653	5	1	5	4	3	1	5	1	2	1	2	5	3	3	9	2
K682	NA	NA	NA	NA	NA	NA	NA	NA	NA	NA	NA	NA	NA	NA	NA	NA
K694	5	1	3	4	3	1	3	2	3	1	1	5	3	3	9	2
K197	1	1	7	3	3	3	3	1	2	1	1	7	1	3	9	1
K412	5	1	1	8	3	3	7	2	1	9	4	7	1	7	9	2
K414	3	1	5	1	2	3	5	1	1	9	4	7	1	5	9	1
K418	1	1	7	10	1	1	1	1	3	1	1	3	1	3	1	1
K430	3	1	7	1	2	1	3	1	1	9	3	7	1	3	9	1
K441	1	1	5	7	3	3	5	1	3	1	1	7	1	3	9	1
K551	5	1	3	5	3	1	5	1	1	9	1	5	3	3	1	2
K566	1	1	9	1	2	1	1	2	3	9	1	7	1	3	9	1
K569	5	1	1	4	3	2	3	1	1	1	1	3	3	5	9	2
K570	5	1	7	5	3	2	9	1	1	9	4	3	3	3	1	2
K576	5	1	5	5	3	2	3	2	3	1	1	3	3	3	1	2
K635	1	1	7	2	3	1	3	1	2	9	1	7	1	3	9	1
K636	5	1	1	3	3	2	3	1	1	9	4	5	3	3	1	2
K637	5	1	5	2	3	2	7	1	1	1	1	7	1	3	9	1
K638	5	1	7	5	3	2	5	1	1	1	1	5	1	5	9	2
K641	NA	NA	NA	NA	NA	NA	NA	NA	NA	NA	NA	NA	NA	NA	NA	NA
K662	5	1	3	5	3	3	9	1	1	9	4	5	1	5	9	2
K664	5	1	3	7	3	3	7	1	1	9	4	3	2	3	9	2
K668	1	1	7	1	2	2	5	1	1	1	1	5	1	3	9	1
K674	5	1	5	5	3	2	3	2	3	1	1	3	3	3	9	2
K684	5	2	3	8	3	3	3	1	1	9	4	7	1	3	9	2
K686	5	1	5	4	3	1	3	2	3	1	1	3	3	3	9	2
K688	3	1	7	1	2	3	3	1	2	9	3	5	1	3	9	1
K144	NA	NA	NA	NA	NA	NA	NA	NA	NA	NA	NA	NA	NA	NA	NA	NA
K168	NA	NA	NA	NA	NA	NA	NA	NA	NA	NA	NA	NA	NA	NA	NA	NA
K172	NA	NA	NA	NA	NA	NA	NA	NA	NA	NA	NA	NA	NA	NA	NA	NA
K180	3	3	1	8	3	2	1	2	3	9	4	3	1	3	9	2
K181	3	1	5	4	3	3	5	2	2	1	1	5	3	3	9	2
K183	3	1	5	6	3	2	9	2	2	1	1	5	1	5	9	2
K186	1	1	7	2	3	2	3	1	3	1	1	7	1	3	9	1
K233	1	1	7	1	3	2	5	1	3	9	3	7	1	3	9	1
K244	1	1	7	1	2	2	3	1	2	1	1	5	1	3	9	1
K248	3	1	7	10	1	1	1	1	1	1	1	3	1	3	1	1
K276	1	1	5	2	3	3	3	1	3	1	1	5	1	3	9	1
K280	5	1	5	6	3	1	5	1	2	1	1	5	1	5	9	2
K352	5	1	5	3	2	3	5	1	1	1	1	3	1	3	9	1
K498	5	1	3	7	3	2	3	2	1	1	2	5	1	5	9	2
K549	NA	NA	NA	NA	NA	NA	NA	NA	NA	NA	NA	NA	NA	NA	NA	NA
K675	5	1	3	5	3	2	5	2	3	1	1	3	3	3	9	2
K692	5	1	5	3	3	2	3	2	3	1	1	3	3	3	9	2
K695	5	1	1	5	3	2	5	1	1	1	2	3	2	3	1	2
K834	1	1	3	2	3	3	3	1	3	9	1	7	1	3	9	1
LRY	1	1	9	2	3	3	9	1	1	1	1	5	2	3	9	1
LS	5	1	5	8	3	2	5	2	3	1	1	3	3	3	9	2
LSH	5	1	3	3	3	3	9	1	2	9	4	7	1	7	9	2
R1	3	1	3	4	3	1	9	1	2	9	4	7	1	7	9	2
RBJQ	3	1	5	2	3	2	3	2	3	1	1	5	2	3	9	2
S1	5	1	5	5	3	2	3	2	3	1	1	3	3	3	9	2
S13K033	NA	NA	NA	NA	NA	NA	NA	NA	NA	NA	NA	NA	NA	NA	NA	NA
S13K037	5	1	5	5	3	1	5	1	2	1	1	5	3	3	9	2
S13K038	5	1	3	6	3	1	3	2	3	1	2	3	3	3	9	2
S13K039	NA	NA	NA	NA	NA	NA	NA	NA	NA	NA	NA	NA	NA	NA	NA	NA
S13K044	5	1	5	1	3	3	5	1	2	1	1	3	1	3	9	1
S13K053	NA	NA	NA	NA	NA	NA	NA	NA	NA	NA	NA	NA	NA	NA	NA	NA
S13K054	NA	NA	NA	NA	NA	NA	NA	NA	NA	NA	NA	NA	NA	NA	NA	NA
S13K057	5	1	5	5	3	3	9	1	1	1	2	3	3	5	9	2
S13K064	5	1	5	5	3	3	7	1	3	1	2	5	1	7	9	2
S13K069	NA	NA	NA	NA	NA	NA	NA	NA	NA	NA	NA	NA	NA	NA	NA	NA
S13K070	NA	NA	NA	NA	NA	NA	NA	NA	NA	NA	NA	NA	NA	NA	NA	NA
S13K072	NA	NA	NA	NA	NA	NA	NA	NA	NA	NA	NA	NA	NA	NA	NA	NA
S13K079	NA	NA	NA	NA	NA	NA	NA	NA	NA	NA	NA	NA	NA	NA	NA	NA
S13K085	NA	NA	NA	NA	NA	NA	NA	NA	NA	NA	NA	NA	NA	NA	NA	NA
S13K088	1	1	7	1	3	3	3	1	2	1	1	7	1	3	9	1
S14K313	1	1	5	1	3	3	5	1	1	1	1	5	3	3	9	1
S14K318	1	1	5	1	3	1	1	1	2	9	3	5	2	3	1	1
S14K324	NA	NA	NA	NA	NA	NA	NA	NA	NA	NA	NA	NA	NA	NA	NA	NA
S14K328	1	1	7	1	3	1	1	1	2	1	1	5	1	3	9	1
S14K330	1	1	7	1	3	1	3	1	2	1	1	5	1	3	9	1
S14K336	3	1	5	1	3	3	9	1	2	1	1	7	1	3	1	1
S14K338	3	2	5	10	1	3	1	1	2	9	4	3	1	3	1	1
S14K341	3	1	7	7	3	2	5	1	2	9	1	5	1	3	1	1
S14K351	5	1	5	5	3	2	3	2	3	9	4	3	1	7	9	2
S14K352	3	1	7	3	3	3	3	1	3	9	3	5	1	3	9	1
S14K353	NA	NA	NA	NA	NA	NA	NA	NA	NA	NA	NA	NA	NA	NA	NA	NA
S14K359	5	1	5	6	3	2	5	1	1	1	1	5	1	5	9	2
S14K374	NA	NA	NA	NA	NA	NA	NA	NA	NA	NA	NA	NA	NA	NA	NA	NA
S14K391	NA	NA	NA	NA	NA	NA	NA	NA	NA	NA	NA	NA	NA	NA	NA	NA
S15K010	1	1	7	2	3	3	5	1	3	1	1	7	2	3	9	1
S15K011	NA	NA	NA	NA	NA	NA	NA	NA	NA	NA	NA	NA	NA	NA	NA	NA
S15K014	NA	NA	NA	NA	NA	NA	NA	NA	NA	NA	NA	NA	NA	NA	NA	NA
S15K015	3	1	5	8	3	2	7	1	2	1	2	5	1	5	9	1
S15K016	5	1	1	4	3	1	7	1	2	9	2	3	3	3	1	2
S15K022	5	1	5	3	3	2	9	1	1	9	2	3	2	3	9	2
S15K032	1	1	5	2	3	3	1	1	1	1	1	3	1	3	1	1
S15K044	5	1	7	4	3	2	7	1	1	9	1	5	3	3	1	2
S15K045	5	1	5	4	3	3	9	1	2	9	1	7	3	3	1	2
S15K046	5	1	3	5	3	1	7	1	1	9	4	3	3	3	1	2
S15K047	NA	NA	NA	NA	NA	NA	NA	NA	NA	NA	NA	NA	NA	NA	NA	NA
S15K057	NA	NA	NA	NA	NA	NA	NA	NA	NA	NA	NA	NA	NA	NA	NA	NA
S15K058	5	1	5	4	3	1	7	1	2	9	4	3	3	3	1	2
S15K075	NA	NA	NA	NA	NA	NA	NA	NA	NA	NA	NA	NA	NA	NA	NA	NA
S15K083	NA	NA	NA	NA	NA	NA	NA	NA	NA	NA	NA	NA	NA	NA	NA	NA
S15K103	5	1	1	4	3	3	3	1	1	1	1	5	3	3	1	2
S15K104	5	1	1	4	3	1	5	2	2	1	1	5	3	3	9	2
S15K106	NA	NA	NA	NA	NA	NA	NA	NA	NA	NA	NA	NA	NA	NA	NA	NA
S15K107	NA	NA	NA	NA	NA	NA	NA	NA	NA	NA	NA	NA	NA	NA	NA	NA
S15K113	NA	NA	NA	NA	NA	NA	NA	NA	NA	NA	NA	NA	NA	NA	NA	NA
S15K115	NA	NA	NA	NA	NA	NA	NA	NA	NA	NA	NA	NA	NA	NA	NA	NA
S15K116	5	1	5	3	3	3	9	1	1	1	2	5	1	5	9	1
S15K120	NA	NA	NA	NA	NA	NA	NA	NA	NA	NA	NA	NA	NA	NA	NA	NA
S15K121	5	1	7	1	2	3	3	1	1	1	2	7	1	3	9	1
S15K126	1	1	9	10	2	3	3	1	1	1	1	5	1	3	1	1
S15K134	NA	NA	NA	NA	NA	NA	NA	NA	NA	NA	NA	NA	NA	NA	NA	NA
S15K137	NA	NA	NA	NA	NA	NA	NA	NA	NA	NA	NA	NA	NA	NA	NA	NA
S15K138	5	1	5	3	3	3	5	1	1	1	2	5	2	3	9	2
S15K143	NA	NA	NA	NA	NA	NA	NA	NA	NA	NA	NA	NA	NA	NA	NA	NA
S15K146	NA	NA	NA	NA	NA	NA	NA	NA	NA	NA	NA	NA	NA	NA	NA	NA
S15K147	5	2	3	8	2	3	3	1	1	1	2	3	2	3	9	1
S15K150	5	1	3	4	3	2	7	1	2	1	2	5	1	5	9	2
S15K151	1	1	5	4	3	3	3	1	3	1	2	3	3	3	1	2
S15K157	NA	NA	NA	NA	NA	NA	NA	NA	NA	NA	NA	NA	NA	NA	NA	NA
S15K167	1	1	5	2	3	3	3	1	1	1	1	5	2	3	1	1
S15K168	3	1	7	7	3	3	9	1	2	9	3	3	1	5	1	1
S15K171	1	1	7	1	2	2	1	1	1	1	1	5	2	3	9	1
S15K178	3	1	1	5	3	1	5	1	2	1	3	3	3	3	1	2
S15K180	NA	NA	NA	NA	NA	NA	NA	NA	NA	NA	NA	NA	NA	NA	NA	NA
S15K184	1	1	7	2	3	2	1	1	1	9	3	7	1	3	1	1
S15K186	NA	NA	NA	NA	NA	NA	NA	NA	NA	NA	NA	NA	NA	NA	NA	NA
S15K199	3	1	5	8	3	1	9	1	1	1	1	5	1	5	1	2
S15K200	5	3	1	8	3	1	1	2	3	9	4	3	1	5	9	2
S15K218	1	1	5	7	3	2	5	1	3	1	1	7	2	3	9	1
S15K227	1	1	7	2	3	3	3	1	2	1	1	5	2	3	9	1
SM	5	1	5	4	3	2	3	2	3	1	2	7	3	3	1	2
SW17K847	NA	NA	NA	NA	NA	NA	NA	NA	NA	NA	NA	NA	NA	NA	NA	NA
SW17K849	NA	NA	NA	NA	NA	NA	NA	NA	NA	NA	NA	NA	NA	NA	NA	NA
SW17K858	3	1	7	10	1	1	1	1	1	1	1	5	1	3	1	1
SW17K881	NA	NA	NA	NA	NA	NA	NA	NA	NA	NA	NA	NA	NA	NA	NA	NA
SW17K896	3	1	7	10	1	1	3	1	2	1	1	5	1	3	1	1
SXYH	5	1	5	6	3	3	5	1	1	1	2	7	2	5	9	2
Salinas	5	1	3	4	3	2	3	2	3	1	1	5	3	3	9	2
UC96U523	NA	NA	NA	NA	NA	NA	NA	NA	NA	NA	NA	NA	NA	NA	NA	NA
W1005	5	1	3	4	3	2	9	2	2	1	1	7	1	3	9	2
W1021	NA	NA	NA	NA	NA	NA	NA	NA	NA	NA	NA	NA	NA	NA	NA	NA
W1027	5	1	5	3	3	3	3	2	3	1	1	5	3	3	9	2
W1054	3	1	3	6	3	1	3	2	2	9	3	3	1	3	9	2
W1062	1	1	7	2	3	3	1	2	3	1	1	3	1	3	9	1
W1063	NA	NA	NA	NA	NA	NA	NA	NA	NA	NA	NA	NA	NA	NA	NA	NA
W1067	5	1	5	2	3	3	5	1	2	9	4	5	2	3	1	1
W1069	1	1	9	10	1	2	1	1	1	1	2	3	1	3	1	1
W1073	5	1	3	2	3	1	5	2	3	1	1	5	3	3	9	1
W1077	3	1	5	2	3	3	5	1	1	9	4	7	1	5	9	1
W1079	3	1	9	10	2	3	3	1	2	1	1	5	1	3	9	1
W1081	3	2	9	10	1	3	1	1	1	1	1	5	1	3	1	1
W1086	5	1	5	5	3	2	7	2	3	1	1	5	3	3	9	2
W1103	5	2	5	8	3	1	1	2	3	1	1	5	1	3	9	2
W1105	1	2	5	8	2	3	1	2	3	1	1	7	1	3	9	2
W1111	3	1	5	10	1	3	3	1	2	9	4	7	1	3	1	1
W1113	5	1	5	5	3	2	5	1	1	9	4	3	2	5	9	2
W1165	NA	NA	NA	NA	NA	NA	NA	NA	NA	NA	NA	NA	NA	NA	NA	NA
W550	3	1	5	8	3	2	7	2	2	1	1	5	3	5	9	2
W570	5	1	5	4	3	2	5	1	2	1	1	3	5	5	9	2
W640	5	1	5	5	3	2	3	2	3	1	1	5	3	5	9	2
W661	NA	NA	NA	NA	NA	NA	NA	NA	NA	NA	NA	NA	NA	NA	NA	NA
W665	5	2	7	8	2	3	3	1	1	1	2	3	1	3	9	1
W673	1	1	7	1	3	3	3	1	2	1	1	5	3	3	9	1
W676	1	1	7	1	2	3	3	1	2	1	1	5	1	3	1	1
W678	5	1	3	6	3	2	3	2	3	1	1	5	3	5	9	2
W694	5	1	5	5	3	2	3	2	3	1	1	5	3	3	9	2
W705	5	1	5	4	3	1	3	1	3	1	1	5	3	3	9	2
W711	3	1	1	5	3	2	7	2	2	9	1	5	2	3	1	2
W730	5	1	1	4	3	1	9	1	2	1	1	5	3	3	1	2
W759	5	1	3	5	2	2	3	2	3	1	1	5	3	3	9	2
W760	3	1	5	5	3	1	9	1	2	1	1	5	1	5	9	2
W763	NA	NA	NA	NA	NA	NA	NA	NA	NA	NA	NA	NA	NA	NA	NA	NA
W777	3	1	5	1	2	2	9	1	2	9	3	5	2	3	1	1
W811	5	1	5	8	2	3	3	1	1	1	1	5	1	3	9	2
W812	5	2	5	10	1	3	1	1	1	1	1	5	1	3	1	1
W828	3	1	5	8	3	3	9	1	1	9	4	3	1	5	9	1
W834	5	1	3	6	3	2	7	1	3	9	4	3	3	3	9	2
W837	5	1	3	4	3	1	3	2	3	1	1	3	3	3	1	2
W847	1	1	7	1	2	2	3	1	2	9	4	3	3	3	1	1
W853	1	1	5	2	3	1	1	2	3	9	3	7	1	3	9	1
W878	5	1	3	5	3	2	5	2	3	9	3	3	3	5	9	2
W919	3	1	7	1	2	3	3	1	1	9	4	3	1	3	9	1
W931	5	1	3	3	3	3	7	1	1	9	3	7	3	3	9	2
W940	3	1	5	4	3	3	3	2	2	1	1	5	1	3	9	1
W955	5	1	3	7	3	1	7	1	2	9	2	3	1	5	9	2
XBYL	5	1	5	5	3	3	7	2	3	1	2	3	3	5	9	2
Y7	5	2	3	8	3	2	5	2	3	1	1	5	3	5	9	2
ZS	3	1	3	7	3	2	9	1	2	9	4	3	1	7	9	2
ZY	5	3	1	8	3	1	1	2	3	9	4	3	1	3	9	2
s245	NA	NA	NA	NA	NA	NA	NA	NA	NA	NA	NA	NA	NA	NA	NA	NA
s242	NA	NA	NA	NA	NA	NA	NA	NA	NA	NA	NA	NA	NA	NA	NA	NA
s247	NA	NA	NA	NA	NA	NA	NA	NA	NA	NA	NA	NA	NA	NA	NA	NA
s224	NA	NA	NA	NA	NA	NA	NA	NA	NA	NA	NA	NA	NA	NA	NA	NA

## Sheet: Table S6
Supplementary: Table S6. Broad-sense heritability (H²) for the 16 assessed morphological traits in the 268 core collection lettuce accessions
Traits	Vg	Ve	Broad-sense heritability (H²)
Glossiness of leaf (GL)	0.231	0.1999	0.697991
Head formation (HF)	0.578077	0.091073	0.92698
Leaf anthocyanin coloration (LAC)	12.5643	0.722092	0.972067
Leaf attitude (LA)	1.1223	0.4053	0.847051
Leaf blade incision in apical margin (LBAM)	6.60497	5.03967	0.723848
leaf blistering (LB)	2.8589	0.7545	0.883426
Leaf lobes of margin (LL)	0.161384	0.02795	0.920306
Leaf shape (LS)	4.6927	0.7415	0.926779
Leaf texture (LT)	0.06531	0.05529	0.702598
Leaf thickness (LTS)	0.315387	0.293085	0.68276
Leaf venation (LV)	0.18549	0.0269647	0.93224
Outer leaf color (OLT)	1.00424	0.08705	0.958459
Outer leaf color intensity (OLCS)	0.88048	0.74004	0.704102
Plant width (PW)	3.1253	0.3719	0.943843
Shape of leaf tip (SLT)	0.379877	0.03767	0.95276
Undulation of leaf margin (ULM)	1.15955	0.2194	0.913571

## Sheet: TableS7
Supplementary: Table S7. The ANOVA analysis to identify the significant morphological differentiation among eight horticultural types in 2020.
	Leaf attitude (LA)			Leaf lobes of margin (LL)			Plant width (PW)			Leaf shape (LS)			Shape of leaf tip (SLT)			Glossiness of leaf (GL)			leaf blistering (LB)			Leaf texture (LT)			Leaf thickness (LTS)			Leaf anthocyanin coloration (LAC)			Outer leaf color (OLT)			Outer leaf color intensity (OLCS)			Head formation (HF)			Undulation of leaf margin (ULM)			Leaf blade incision in apical margin (LBAM)			Leaf venation (LV)
group	Mean	Sd	multicomp	Mean	Sd	multicomp	Mean	Sd	multicomp	Mean	Sd	multicomp	Mean	Sd	multicomp	Mean	Sd	multicomp	Mean	Sd	multicomp	Mean	Sd	multicomp	Mean	Sd	multicomp	Mean	Sd	multicomp	Mean	Sd	multicomp	Mean	Sd	multicomp	Mean	Sd	multicomp	Mean	Sd	multicomp	Mean	Sd	multicomp	Mean	Sd	multicomp
Butterhead	3.25	0.675664	a	1	0	a	3.83333	1.94862	a	4.33333	1.0495	a	3	0	a	1.875	0.850192	ab	3.75	2.02699	ab	1.08333	0.28233	ab	1.91667	0.775532	a	4.33333	4.02888	a	2.41667	0.974308	ac	5.08333	1.50121	abc	2.70833	0.624094	a	3	0	a	2	2.70266	a	1.79167	0.414851	ab
Crisphead	2.92857	0.662687	a	1	0	a	5.35714	1.22366	ab	4.89286	1.3968	ab	2.92857	0.262265	ab	1.60714	0.685257	a	2.21429	1.57191	a	1.42857	0.503953	b	2.78571	0.417855	b	1.28571	1.51186	bd	1.42857	0.741798	bd	4.28571	1.46204	a	2.53571	0.692935	ac	4.42857	0.920087	b	8.42857	2.09812	bc	1.92857	0.262265	a
Looseleaf	2.92683	1.23509	a	1.34146	0.652053	b	5.09756	2.1059	a	5.60976	2.60937	b	2.59756	0.584992	c	2.19512	0.80797	b	3.68293	2.27101	b	1.12195	0.329243	b	1.78049	0.685374	a	4.70732	4.01383	a	2.5	1.22977	c	5.29268	1.57518	bc	1.36585	0.577611	b	4.85366	1.65643	b	6.95122	3.5133	bd	1.54878	0.500677	b
Oilseed	2	1.41421	abc	1	0	a	9	0	c	1	0	c	2	0	d	3	0	ab	1	0	c	1	0	a	1	0	c	9	0	c	1	0	d	3	0	abc	1	0	d	3	0	a	9	0	c	1	0	c
Romaine	1.41935	0.885972	b	1.06452	0.249731	a	6.54839	1.76708	b	3.25806	2.4354	a	2.54839	0.623897	bc	2.3871	0.760588	b	2.74194	1.76951	ab	1.09677	0.300537	ab	2.19355	0.749193	a	3.32258	3.69132	ab	2	1.09545	abc	6.03226	1.35361	b	1.25806	0.630753	bd	3.06452	0.359211	a	5.64516	4.01288	d	1.09677	0.300537	c
Stem	2.86667	1.18723	c	1	0	a	7.8	1.26491	c	5.86667	4.5805	abd	1.46667	0.516398	e	2.2	0.676123	ab	3.4	1.88225	ab	1	0	a	2.13333	0.516398	a	2.06667	2.81493	abd	1.46667	0.915475	abd	4.06667	1.48645	ac	1	0	d	3.13333	0.516398	a	3.66667	3.9036	de	1	0	c
Wildlettuce	2.71429	1.38013	abc	2.42857	0.9759	c	7	2.3094	abc	8	3.60555	abd	1.42857	0.786796	cde	2.14286	0.899735	ab	1.57143	1.51186	abc	1	0	a	1.57143	0.534522	ac	3.28571	3.9036	abcd	1.57143	0.9759	abcd	5	1.1547	abc	1.28571	0.755929	bcd	3	0	a	7.85714	3.02372	bcd	1.14286	0.377964	bc
Youmaicai	2	1.41421	abc	1	0	a	8	1.41421	abc	10	0	d	1	0	e	1.5	0.707107	ab	1	0	c	1	0	a	2	0	a	1	0	d	1	0	d	4	1.41421	abc	1	0	d	3	0	a	1	0	ae	1	0	c
all	2.6911	1.19379		1.20942	0.550708		5.56545	2.15569		5.06806	2.78163		2.53403	0.686443		2.09948	0.811464		3.16754	2.09591		1.14136	0.349309		2.02618	0.742928		3.68063	3.78607		2.10471	1.156		5.09424	1.59325		1.64921	0.838223		4.02618	1.4343		6.06806	3.8649		1.49215	0.501252

## Sheet: TableS8
Supplementary: Table S8. The ANOVA analysis to identify the significant morphological differentiation among eight horticultural types in 2021.
	Leaf attitude (LA)			Leaf lobes of margin (LL)			Plant width (PW)			Leaf shape (LS)			Shape of leaf tip (SLT)			Glossiness of leaf (GL)			leaf blistering (LB)			Leaf texture (LT)			Leaf thickness (LTS)			Leaf anthocyanin coloration (LAC)			Outer leaf color (OLT)			Outer leaf color intensity (OLCS)			Head formation (HF)			Undulation of leaf margin (ULM)			Leaf blade incision in apical margin (LBAM)			Leaf venation (LV)
group	Mean	Sd	multicomp	Mean	Sd	multicomp	Mean	Sd	multicomp	Mean	Sd	multicomp	Mean	Sd	multicomp	Mean	Sd	multicomp	Mean	Sd	multicomp	Mean	Sd	multicomp	Mean	Sd	multicomp	Mean	Sd	multicomp	Mean	Sd	multicomp	Mean	Sd	multicomp	Mean	Sd	multicomp	Mean	Sd	multicomp	Mean	Sd	multicomp	Mean	Sd	multicomp
Butterhead	4.6	1	a	1	0	a	3.8	2.08167	a	4.16	0.6245	ad	2.96	0.2	a	1.84	0.746101	ac	5.4	2.23607	a	1.28	0.458258	ac	1.8	0.763763	a	4.2	4	ad	1.68	1.14455	ab	3.92	1.52534	ad	2.72	0.613732	a	3	0	a	2.6	3.26599	a	1.92	0.276887	a
Crisphead	4.53333	1.13664	a	1	0	a	4.53333	1.13664	a	4.43333	1.52414	ab	2.93333	0.253708	a	1.86667	0.681445	ac	3.73333	1.33735	ac	1.8	0.406838	b	2.7	0.651259	b	1	0	b	1.1	0.305129	a	4.33333	0.958927	a	2.66667	0.711159	a	3.26667	0.691492	a	9	0	b	1.9	0.305129	a
Looseleaf	3.98851	1.39346	ad	1.2069	0.508942	b	4.54023	1.71725	a	5.57471	2.61317	b	2.74713	0.554441	a	2.32184	0.754741	a	4.74713	2.51145	a	1.26437	0.443553	a	1.83908	0.819438	a	4.58621	4.0016	a	2.34483	1.27432	b	4.74713	1.51901	a	1.49425	0.860956	b	4.35632	1.47835	b	7.43678	3.19047	c	1.65517	0.478067	b
Oilseed	1	0	b	1	0	a	9	0	b	1	0	c	1.5	0.707107	ab	1	0	b	1	0	b	1	0	c	1	0	c	9	0	c	2	1.41421	ab	7	0	b	1	0	c	3	0	a	9	0	b	1	0	c
Romaine	1.8	1.38903	c	1.05714	0.235504	ab	5.91429	1.96096	c	2.91429	2.73723	d	2.74286	0.560612	a	2.22857	0.843163	ac	4.31429	2.65431	a	1.22857	0.426043	ac	2.02857	0.746983	a	3.05714	3.54752	ad	1.54286	1.03875	a	5.68571	1.36708	c	1.68571	0.832128	b	3.05714	0.338062	a	6.48571	3.76807	c	1.11429	0.322803	c
Stem	2.77778	1.16597	ce	1	0	a	7.22222	0.942809	d	7.5	4.148	abe	1.5	0.618347	b	1.61111	0.777544	bc	2.66667	1.97037	bc	1	0	c	1.5	0.707107	ac	1.88889	2.58705	bd	1.38889	0.777544	a	4.55556	1.46417	ac	1	0	c	3	0	a	2.77778	3.42234	a	1	0	c
Wildlettuce	2.71429	0.755929	cde	2	0.57735	ab	6.71429	2.42997	abcd	8.42857	3.35942	abde	1.28571	0.755929	b	2	1	abc	1.85714	2.26779	abc	1.14286	0.377964	ac	1.85714	1.06904	abc	2.14286	3.02372	abd	1	0	a	5.57143	0.9759	abc	1.14286	0.377964	bc	3	0	a	5.57143	4.27618	abc	1.14286	0.377964	bc
Youmaicai	3	0	e	1	0	a	8	1.41421	abcd	10	0	e	1	0	b	1	0	b	1	0	b	1	0	c	3	0	b	1	0	b	1	0	a	3	0	d	1	0	c	3	0	a	5	5.65685	abc	1	0	c
all	3.58252	1.60805		1.13107	0.404011		5.06796	2.00858		5.04854	2.933		2.61165	0.701678		2.08252	0.807275		4.25243	2.46029		1.30583	0.461879		1.96602	0.840331		3.4466	3.69503		1.80097	1.15788		4.76214	1.50015		1.78155	0.940083		3.62136	1.18623		6.43689	3.7421		1.54369	0.499301

## Sheet: Table S9
Supplementary: Table S9. List of candidate genes that are in high linkage with the identified QTLs for leaf anthocyanin coloration (LAC) from both the two years combined.
Chr	Start	End	Name	ID	Scaffold	KEGG_description	KEGG_organism	KEGG_identity	KEGG_value	Swissport_description	Swissport_organism	Swissport_identity	Swissport_value	GO
LG5	84457154	84462650	Lsat_1_v5_gn_5_39581.1	LG5498361	Lsat_1_v5_g_5_5574	hypothetical protein LOC100252764 | K13457 disease resistance protein RPM1	vvi:100252764	0.3	1e-17	TMVRN_NICGU TMV resistance protein N OS	Q40392	0.35	1e-140	GO:0004888: transmembrane receptor activity: Molecular Function | GO:0005515: protein binding: Molecular Function | GO:0005524: ATP binding: Molecular Function | GO:0006915: apoptosis: Biological Process | GO:0006952: defense response: Biological Process | GO:0007165: signal transduction: Biological Process | GO:0031224: intrinsic to membrane: Cellular Component
LG5	84468157	84468348	Lsat_1_v5_gn_5_39540.1	LG5498353	Lsat_1_v5_g_5_5574	-	-	-	-	-	-	-	-	-
LG5	84519851	84526041	Lsat_1_v5_gn_5_39440.1	LG5498292	Lsat_1_v5_g_5_5574	ERBB2IP | erbb2 interacting protein | K12796 erbb2-interacting protein	ecb:100057128	0.31	3e-25	TMVRN_NICGU TMV resistance protein N OS	Q40392	0.39	1e-132	GO:0004888: transmembrane receptor activity: Molecular Function | GO:0005515: protein binding: Molecular Function | GO:0005524: ATP binding: Molecular Function | GO:0006915: apoptosis: Biological Process | GO:0006952: defense response: Biological Process | GO:0007165: signal transduction: Biological Process | GO:0031224: intrinsic to membrane: Cellular Component
LG5	84541468	84541662	Lsat_1_v5_gn_5_37940.1	LG5464402	Lsat_1_v5_g_5_2620	-	-	-	-	-	-	-	-	-
LG5	84543053	84543415	Lsat_1_v5_gn_5_37960.1	LG5464406	Lsat_1_v5_g_5_2620	-	-	-	-	-	-	-	-	-
LG5	84545540	84551746	Lsat_1_v5_gn_5_38001.1	LG5464410	Lsat_1_v5_g_5_2620	hypothetical protein LOC100252764 | K13457 disease resistance protein RPM1	vvi:100252764	0.26	5e-18	TMVRN_NICGU TMV resistance protein N OS	Q40392	0.4	1e-129	GO:0004888: transmembrane receptor activity: Molecular Function | GO:0005515: protein binding: Molecular Function | GO:0005524: ATP binding: Molecular Function | GO:0006915: apoptosis: Biological Process | GO:0006952: defense response: Biological Process | GO:0007165: signal transduction: Biological Process | GO:0031224: intrinsic to membrane: Cellular Component
LG5	84592280	84596586	Lsat_1_v5_gn_5_38020.1	LG5464420	Lsat_1_v5_g_5_2620	hypothetical protein LOC100252764 | K13457 disease resistance protein RPM1	vvi:100252764	0.29	4e-13	TMVRN_NICGU TMV resistance protein N OS	Q40392	0.33	1e-91	GO:0005524: ATP binding: Molecular Function | GO:0006915: apoptosis: Biological Process
LG5	84728553	84730728	Lsat_1_v5_gn_5_38100.1	LG5464474	Lsat_1_v5_g_5_2620	GE20494 gene product from transcript GE20494-RA | K06240 laminin, alpha 3 / 5	dya:Dyak_GE20494	0.19	2e-08	LAMA2_MOUSE Laminin subunit alpha-2 OS	Q60675	0.22	5e-07	-
LG5	85100482	85103586	Lsat_1_v5_gn_5_40301.1	LG5426221	Lsat_1_v5_g_5_1192	similar to transcription elongation factor A (SII), 2 | K03145 transcription elongation factor S-II	mdo:100024162	0.31	3e-07	TCEA3_BOVIN Transcription elongation factor A protein 3 OS	Q2KI09	0.38	2e-06	GO:0003677: DNA binding: Molecular Function | GO:0005634: nucleus: Cellular Component | GO:0006350: transcription: Biological Process
LG5	85519882	85523883	Lsat_1_v5_gn_5_40441.1	LG5426271	Lsat_1_v5_g_5_1192	MYB113 | MYB113 (myb domain protein 113) | DNA binding / transcription factor | K09422 myb proto-oncogene protein, plant	ath:AT1G66370	0.46	6e-39	MY113_ARATH Transcription factor MYB113 OS	Q9FNV9	0.46	4e-39	GO:0003677: DNA binding: Molecular Function
LG5	85991302	85992670	Lsat_1_v5_gn_5_40061.1	LG5523886	Lsat_1_v5_g_5_888	RNF128 | ring finger protein 128 | K10629 E3 ubiquitin-protein ligase RNF128 [EC:6.3.2.19]	cfa:492051	0.29	6e-10	ATL6_ARATH E3 ubiquitin-protein ligase ATL6 OS	Q8RXX9	0.4	2e-63	GO:0005515: protein binding: Molecular Function
LG9	137821749	137823450	Lsat_1_v5_gn_9_88381.1	LG9816460	Lsat_1_v5_g_9_4389	hypothetical protein | K03130 transcription initiation factor TFIID subunit D4	bfo:BRAFLDRAFT_65485	0.29	1e-21	KTNB1_ARATH Katanin p80 WD40 repeat-containing subunit B1 homolog 1 OS	Q8H0T9	0.48	2e-72	-
LG9	137902427	137904186	Lsat_1_v5_gn_9_88420.1	LG9816493	Lsat_1_v5_g_9_4389	-	-	-	-	SCL18_ARATH Scarecrow-like protein 18 OS	Q9ZWC5	0.47	2e-97	-
LG9	137931088	137934072	Lsat_1_v5_gn_9_88440.1	LG9816497	Lsat_1_v5_g_9_4389	hypothetical protein LOC100246357 | K12179 COP9 signalosome complex subunit 6	vvi:100246357	0.88	1e-162	CSN6A_ARATH COP9 signalosome complex subunit 6a OS	Q8W206	0.8	1e-149	-
LG9	138009427	138014002	Lsat_1_v5_gn_9_88661.1	LG9765908	Lsat_1_v5_g_9_1012	-	-	-	-	-	-	-	-	-
LG9	151183662	151183916	Lsat_1_v5_gn_9_95461.1	LG9769059	Lsat_1_v5_g_9_1105	-	-	-	-	-	-	-	-	-
LG9	151217628	151218843	Lsat_1_v5_gn_9_95500.1	LG9769063	Lsat_1_v5_g_9_1105	-	-	-	-	-	-	-	-	-
LG9	151466768	151467991	Lsat_1_v5_gn_9_95760.1	LG9769364	Lsat_1_v5_g_9_1105	-	-	-	-	-	-	-	-	-
LG9	151469562	151471230	Lsat_1_v5_gn_9_95781.1	LG9769370	Lsat_1_v5_g_9_1105	protein kinase family protein | K04733 interleukin-1 receptor-associated kinase 4 [EC:2.7.11.1]	ath:AT5G38990	0.51	2e-83	FERON_ARATH Receptor-like protein kinase FERONIA OS	Q9SCZ4	0.51	1e-89	GO:0004672: protein kinase activity: Molecular Function | GO:0004674: protein serine / threonine kinase activity: Molecular Function | GO:0005524: ATP binding: Molecular Function
LG9	151488041	151491230	Lsat_1_v5_gn_9_95821.1	LG9769378	Lsat_1_v5_g_9_1105	protein kinase family protein | K04733 interleukin-1 receptor-associated kinase 4 [EC:2.7.11.1]	ath:AT5G38990	0.39	1e-147	THE1_ARATH Receptor-like protein kinase THESEUS 1 OS	Q9LK35	0.64	0	GO:0004672: protein kinase activity: Molecular Function | GO:0004674: protein serine / threonine kinase activity: Molecular Function | GO:0005524: ATP binding: Molecular Function
LG9	151523016	151529413	Lsat_1_v5_gn_9_95861.1	LG9769382	Lsat_1_v5_g_9_1105	-	-	-	-	TPC10_DICDI Trafficking protein particle complex subunit 10 OS	Q556Z3	0.27	3e-43	-
LG9	151549484	151553014	Lsat_1_v5_gn_9_95880.1	LG9769514	Lsat_1_v5_g_9_1105	-	-	-	-	CYP37_ARATH Peptidyl-prolyl cis-trans isomerase CYP37, chloroplastic OS	P82869	0.58	1e-153	GO:0003755: peptidyl-prolyl cis-trans isomerase activity: Molecular Function
LG9	151831172	151831363	Lsat_1_v5_gn_9_96021.1	LG9773436	Lsat_1_v5_g_9_1269	shikimate dehydrogenase, putative (EC:1.1.1.25 4.2.1.10) | K13832 3-dehydroquinate dehydratase / shikimate dehydrogenase [EC:4.2.1.10 1.1.1.25]	rcu:RCOM_0679510	0.61	7e-12	DHQSD_ARATH Bifunctional 3-dehydroquinate dehydratase / shikimate dehydrogenase, chloroplastic OS	Q9SQT8	0.52	6e-10	-
LG9	151833959	151835799	Lsat_1_v5_gn_9_96041.1	LG9773440	Lsat_1_v5_g_9_1269	-	-	-	-	NAC18_ARATH NAC domain-containing protein 18 OS	Q9ZNU2	0.76	2e-69	GO:0003677: DNA binding: Molecular Function
LG9	152756140	152757279	Lsat_1_v5_gn_9_97361.1	LG9787877	Lsat_1_v5_g_9_202	hypothetical protein LOC100245258 | K05350 beta-glucosidase [EC:3.2.1.21]	vvi:100245258	0.56	5e-57	BGL47_ARATH Beta-glucosidase 47 OS	Q9SVS1	0.51	2e-51	GO:0004553: hydrolase activity, hydrolyzing O-glycosyl compounds: Molecular Function
LG9	152757849	152758058	Lsat_1_v5_gn_9_97341.1	LG9787873	Lsat_1_v5_g_9_202	-	-	-	-	-	-	-	-	-
LG9	152760885	152764511	Lsat_1_v5_gn_9_97301.1	LG9787825	Lsat_1_v5_g_9_202	-	-	-	-	-	-	-	-	-
LG9	152764932	152766345	Lsat_1_v5_gn_9_97280.1	LG9787816	Lsat_1_v5_g_9_202	LDOX, ANS | leucoanthocyanidin dioxygenase | K05277 leucoanthocyanidin dioxygenase [EC:1.14.11.19]	vvi:100233142	0.72	2e-87	LDOX_PETHY Leucoanthocyanidin dioxygenase OS	P51092	0.7	2e-92	-
# Candidate genes were scanned from the flanking region (200 kb upstream and downstream) of identified QTLs for both seasons, that are in high linkage with the lead SNPs (r2 >= 0.6) using the Lactuca sativa cv. Salinas V8 reference genome.

## Sheet: Table S10
Supplementary: Table S10. List of candidate genes that are in high linkage with the identified MTAs for leaf blade incision in apical margin (LBAM) from both the two years combined.
Chr	Start	End	Name	ID	Scaffold	KEGG_description	KEGG_organism	KEGG_identity	KEGG_value	Swissport_description	Swissport_organism	Swissport_identity	Swissport_value	GO
LG3	117169313	117170854	Lsat_1_v5_gn_3_81620.1	LG3294978	Lsat_1_v5_g_3_3426	MYB113 | MYB113 (myb domain protein 113) | DNA binding / transcription factor | K09422 myb proto-oncogene protein, plant	ath:AT1G66370	0.65	2e-48	MY113_ARATH Transcription factor MYB113 OS	Q9FNV9	0.65	2e-48	GO:0003677: DNA binding: Molecular Function
LG3	117187784	117188855	Lsat_1_v5_gn_3_81641.1	LG3294995	Lsat_1_v5_g_3_3426	-	-	-	-	KTNB1_ARATH Katanin p80 WD40 repeat-containing subunit B1 homolog 1 OS	Q8H0T9	0.46	5e-08	-
LG3	117222802	117233733	Lsat_1_v5_gn_3_81660.1	LG3295005	Lsat_1_v5_g_3_3426	-	-	-	-	-	-	-	-	-
LG3	117258505	117261981	Lsat_1_v5_gn_3_81820.1	LG3296214	Lsat_1_v5_g_3_3564	AGL44 | AGL44 (AGAMOUS-LIKE 44) | DNA binding / transcription factor | K09264 MADS-box transcription factor, plant	ath:AT2G14210	0.67	2e-54	MAD27_ORYSJ MADS-box transcription factor 27 OS	Q6EP49	0.65	4e-65	GO:0003700: sequence-specific DNA binding transcription factor activity: Molecular Function | GO:0005634: nucleus: Cellular Component | GO:0006355: regulation of transcription, DNA-dependent: Biological Process
LG3	117266086	117266424	Lsat_1_v5_gn_3_81800.1	LG3296210	Lsat_1_v5_g_3_3564	-	-	-	-	-	-	-	-	-
LG3	117306134	117306394	Lsat_1_v5_gn_3_81761.1	LG3296206	Lsat_1_v5_g_3_3564	-	-	-	-	-	-	-	-	-
LG3	117307262	117307504	Lsat_1_v5_gn_3_81740.1	LG3296202	Lsat_1_v5_g_3_3564	-	-	-	-	-	-	-	-	-
LG3	117310509	117311477	Lsat_1_v5_gn_3_81720.1	LG3296192	Lsat_1_v5_g_3_3564	-	-	-	-	-	-	-	-	-
LG3	117486382	117486663	Lsat_1_v5_gn_3_82401.1	LG3316067	Lsat_1_v5_g_3_673360	-	-	-	-	-	-	-	-	-
LG3	117547552	117548094	Lsat_1_v5_gn_3_82380.1	LG3316063	Lsat_1_v5_g_3_673360	-	-	-	-	ZFP4_ARATH Zinc finger protein 4 OS	Q39263	0.41	2e-19	GO:0005622: intracellular: Cellular Component
LG3	117557705	117557884	Lsat_1_v5_gn_3_82360.1	LG3316059	Lsat_1_v5_g_3_673360	-	-	-	-	-	-	-	-	-
LG3	117628514	117629323	Lsat_1_v5_gn_3_82320.1	LG3316053	Lsat_1_v5_g_3_673360	-	-	-	-	Y4276_ARATH Uncharacterized protein At4g22758 OS	Q56XJ7	0.37	3e-07	-
LG3	119034224	119036226	Lsat_1_v5_gn_3_84401.1	LG3303130	Lsat_1_v5_g_3_461	-	-	-	-	IAA9_ARATH Auxin-responsive protein IAA9 OS	Q38827	0.56	6e-88	GO:0005634: nucleus: Cellular Component | GO:0045449: regulation of transcription: Biological Process
LG3	119091377	119091967	Lsat_1_v5_gn_3_84360.1	LG3303126	Lsat_1_v5_g_3_461	-	-	-	-	-	-	-	-	-
LG3	119191708	119194629	Lsat_1_v5_gn_3_84301.1	LG3303120	Lsat_1_v5_g_3_461	-	-	-	-	-	-	-	-	GO:0005515: protein binding: Molecular Function
LG3	119212184	119213732	Lsat_1_v5_gn_3_84261.1	LG3303099	Lsat_1_v5_g_3_461	Transcription factor AtMYC2, putative (EC:1.3.1.74) | K13422 transcription factor MYC2	rcu:RCOM_0864470	0.33	4e-15	BH025_ARATH Transcription factor bHLH25 OS	Q9T072	0.36	2e-41	GO:0005634: nucleus: Cellular Component | GO:0030528: transcription regulator activity: Molecular Function
LG3	119268499	119271947	Lsat_1_v5_gn_3_84241.1	LG3303058	Lsat_1_v5_g_3_461	hypothetical protein LOC100262786 | K00844 hexokinase [EC:2.7.1.1]	vvi:100262786	0.64	1e-175	HXKL2_ARATH Probable hexokinase-like 2 protein OS	Q9T071	0.55	1e-134	GO:0005524: ATP binding: Molecular Function | GO:0005975: carbohydrate metabolic process: Biological Process
LG3	119308749	119310833	Lsat_1_v5_gn_3_84220.1	LG3303037	Lsat_1_v5_g_3_461	Os06g0729300 | K11596 argonaute	osa:4342138	0.46	6e-12	AGO4A_ORYSJ Protein argonaute 4A OS	Q9SDG8	0.68	1e-40	-
LG3	119319299	119320139	Lsat_1_v5_gn_3_84200.1	LG3303031	Lsat_1_v5_g_3_461	hypothetical protein | K10808 ribonucleoside-diphosphate reductase subunit M2 [EC:1.17.4.1]	olu:OSTLU_32923	0.21	3e-10	RIR2B_ARATH Putative ribonucleoside-diphosphate reductase small chain B OS	Q6Y657	0.22	4e-10	GO:0004748: ribonucleoside-diphosphate reductase activity: Molecular Function | GO:0009186: deoxyribonucleoside diphosphate metabolic process: Biological Process | GO:0016491: oxidoreductase activity: Molecular Function | GO:0046914: transition metal ion binding: Molecular Function
LG3	119385406	119389521	Lsat_1_v5_gn_3_84080.1	LG3302986	Lsat_1_v5_g_3_461	RNR1 | RNR1 (RIBONUCLEOTIDE REDUCTASE 1) | ATP binding / protein binding / ribonucleoside-diphosphate reductase (EC:1.17.4.1) | K10807 ribonucleoside-diphosphate reductase subunit M1 [EC:1.17.4.1]	ath:AT2G21790	0.82	8e-85	RIR1_ARATH Ribonucleoside-diphosphate reductase large subunit OS	Q9SJ20	0.82	7e-85	GO:0004748: ribonucleoside-diphosphate reductase activity: Molecular Function | GO:0005524: ATP binding: Molecular Function | GO:0005971: ribonucleoside-diphosphate reductase complex: Cellular Component | GO:0006260: DNA replication: Biological Process
LG5	167485430	167486002	Lsat_1_v5_gn_5_74620.1	LG5500032	Lsat_1_v5_g_5_5800	-	-	-	-	-	-	-	-	-
LG5	167486048	167490102	Lsat_1_v5_gn_5_74600.1	LG5500026	Lsat_1_v5_g_5_5800	-	-	-	-	-	-	-	-	-
LG5	167501343	167505220	Lsat_1_v5_gn_5_74581.1	LG5500011	Lsat_1_v5_g_5_5800	hypothetical protein LOC100262741 | K03097 casein kinase 2, alpha polypeptide [EC:2.7.11.1]	vvi:100262741	0.47	8e-18	CSK22_ARATH Casein kinase II subunit alpha-2 OS	Q08466	0.41	9e-18	-
LG5	167753265	167761666	Lsat_1_v5_gn_5_74000.1	LG5513847	Lsat_1_v5_g_5_685	-	-	-	-	RHF1A_ARATH E3 ubiquitin-protein ligase RHF1A OS	Q4TU14	0.36	1e-37	GO:0005515: protein binding: Molecular Function
LG5	167796645	167800026	Lsat_1_v5_gn_5_74021.1	LG5513881	Lsat_1_v5_g_5_685	similar to ABC transporter ABCG2 | K05681 ATP-binding cassette, subfamily G (WHITE), member 2	spu:584842	0.33	1e-74	AB11G_ARATH ABC transporter G family member 11 OS	Q8RXN0	0.49	1e-161	GO:0000166: nucleotide binding: Molecular Function | GO:0005524: ATP binding: Molecular Function | GO:0016020: membrane: Cellular Component | GO:0016887: ATPase activity: Molecular Function
LG5	167832912	167836305	Lsat_1_v5_gn_5_74061.1	LG5513921	Lsat_1_v5_g_5_685	similar to ABC transporter ABCG2 | K05681 ATP-binding cassette, subfamily G (WHITE), member 2	spu:584842	0.33	1e-75	AB11G_ARATH ABC transporter G family member 11 OS	Q8RXN0	0.48	1e-161	GO:0000166: nucleotide binding: Molecular Function | GO:0005524: ATP binding: Molecular Function | GO:0016020: membrane: Cellular Component | GO:0016887: ATPase activity: Molecular Function
LG5	253241208	253241438	Lsat_1_v5_gn_5_129100.1	LG5429628	Lsat_1_v5_g_5_1234	-	-	-	-	-	-	-	-	-
LG5	253264282	253268250	Lsat_1_v5_gn_5_129040.1	LG5429595	Lsat_1_v5_g_5_1234	Ca2+ antiporter / cation exchanger | K07300 Ca2+:H+ antiporter	pop:POPTR_228521	0.39	9e-09	CAX2_ARATH Vacuolar cation / proton exchanger 2 OS	Q39254	0.35	4e-07	GO:0005509: calcium ion binding: Molecular Function | GO:0016021: integral to membrane: Cellular Component
LG5	253302707	253306170	Lsat_1_v5_gn_5_129021.1	LG5429575	Lsat_1_v5_g_5_1234	-	-	-	-	-	-	-	-	GO:0005509: calcium ion binding: Molecular Function | GO:0016021: integral to membrane: Cellular Component
LG5	253323883	253326891	Lsat_1_v5_gn_5_128980.1	LG5429555	Lsat_1_v5_g_5_1234	-	-	-	-	-	-	-	-	GO:0005509: calcium ion binding: Molecular Function | GO:0016021: integral to membrane: Cellular Component
LG5	253347041	253351804	Lsat_1_v5_gn_5_128960.1	LG5429528	Lsat_1_v5_g_5_1234	GA10197 gene product from transcript GA10197-RA | K01768 adenylate cyclase [EC:4.6.1.1]	dpo:Dpse_GA10197	0.28	4e-22	TMVRN_NICGU TMV resistance protein N OS	Q40392	0.36	1e-145	GO:0004888: transmembrane receptor activity: Molecular Function | GO:0005515: protein binding: Molecular Function | GO:0005524: ATP binding: Molecular Function | GO:0006915: apoptosis: Biological Process | GO:0006952: defense response: Biological Process | GO:0007165: signal transduction: Biological Process | GO:0031224: intrinsic to membrane: Cellular Component
LG5	253416694	253419987	Lsat_1_v5_gn_5_128901.1	LG5429490	Lsat_1_v5_g_5_1234	Os09g0429400 | K05387 glutamate receptor, ionotropic, other eukaryote	osa:4347123	0.3	4e-99	GLR22_ARATH Glutamate receptor 2.2 OS	Q9SHV1	0.29	5e-91	GO:0004970: ionotropic glutamate receptor activity: Molecular Function | GO:0005215: transporter activity: Molecular Function | GO:0005234: extracellular-glutamate-gated ion channel activity: Molecular Function | GO:0006810: transport: Biological Process | GO:0016020: membrane: Cellular Component
LG5	253435612	253464737	Lsat_1_v5_gn_5_128881.1	LG5429425	Lsat_1_v5_g_5_1234	Os09g0429400 | K05387 glutamate receptor, ionotropic, other eukaryote	osa:4347123	0.31	1e-110	GLR22_ARATH Glutamate receptor 2.2 OS	Q9SHV1	0.3	2e-97	GO:0004970: ionotropic glutamate receptor activity: Molecular Function | GO:0005215: transporter activity: Molecular Function | GO:0005234: extracellular-glutamate-gated ion channel activity: Molecular Function | GO:0006810: transport: Biological Process | GO:0016020: membrane: Cellular Component
LG5	253489369	253491681	Lsat_1_v5_gn_5_128860.1	LG5429402	Lsat_1_v5_g_5_1234	Os09g0429400 | K05387 glutamate receptor, ionotropic, other eukaryote	osa:4347123	0.33	3e-99	GLR32_ARATH Glutamate receptor 3.2 OS	Q93YT1	0.31	5e-90	GO:0004970: ionotropic glutamate receptor activity: Molecular Function | GO:0005215: transporter activity: Molecular Function | GO:0005234: extracellular-glutamate-gated ion channel activity: Molecular Function | GO:0006810: transport: Biological Process | GO:0016020: membrane: Cellular Component
LG5	253563429	253566518	Lsat_1_v5_gn_5_128581.1	LG5489822	Lsat_1_v5_g_5_4411	Os09g0429400 | K05387 glutamate receptor, ionotropic, other eukaryote	osa:4347123	0.32	1e-120	GLR26_ARATH Glutamate receptor 2.6 OS	Q9LFN8	0.3	1e-105	GO:0004970: ionotropic glutamate receptor activity: Molecular Function | GO:0005215: transporter activity: Molecular Function | GO:0005234: extracellular-glutamate-gated ion channel activity: Molecular Function | GO:0006810: transport: Biological Process | GO:0016020: membrane: Cellular Component
LG5	253578190	253579319	Lsat_1_v5_gn_5_128601.1	LG5489855	Lsat_1_v5_g_5_4411	ATGLR2.6 | intracellular ligand-gated ion channel | K05387 glutamate receptor, ionotropic, other eukaryote	ath:AT5G11180	0.32	2e-28	GLR24_ARATH Glutamate receptor 2.4 OS	O81776	0.4	7e-19	GO:0004970: ionotropic glutamate receptor activity: Molecular Function | GO:0005215: transporter activity: Molecular Function | GO:0005234: extracellular-glutamate-gated ion channel activity: Molecular Function | GO:0006810: transport: Biological Process | GO:0016020: membrane: Cellular Component
LG5	253579359	253580569	Lsat_1_v5_gn_5_128621.1	LG5489863	Lsat_1_v5_g_5_4411	Os09g0429400 | K05387 glutamate receptor, ionotropic, other eukaryote	osa:4347123	0.24	7e-18	GLR27_ARATH Glutamate receptor 2.7 OS	Q8LGN0	0.28	5e-17	-
LG5	253585749	253587653	Lsat_1_v5_gn_5_128660.1	LG5489872	Lsat_1_v5_g_5_4411	-	-	-	-	-	-	-	-	-
LG5	253598116	253599413	Lsat_1_v5_gn_5_128680.1	LG5489912	Lsat_1_v5_g_5_4411	AtRABA1f (Arabidopsis Rab GTPase homolog A1f) | GTP binding | K07976 Rab family, other	ath:AT5G60860	0.9	1e-115	RB11B_TOBAC Ras-related protein Rab11B OS	Q40521	0.87	1e-110	GO:0003924: GTPase activity: Molecular Function | GO:0005525: GTP binding: Molecular Function | GO:0005622: intracellular: Cellular Component | GO:0006886: intracellular protein transport: Biological Process | GO:0006913: nucleocytoplasmic transport: Biological Process | GO:0007165: signal transduction: Biological Process | GO:0007264: small GTPase mediated signal transduction: Biological Process
LG5	253600343	253600522	Lsat_1_v5_gn_5_128700.1	LG5489918	Lsat_1_v5_g_5_4411	-	-	-	-	-	-	-	-	-
LG5	253603444	253606934	Lsat_1_v5_gn_5_128721.1	LG5489922	Lsat_1_v5_g_5_4411	RING finger protein 11-like | K11980 E3 ubiquitin-protein ligase RNF11	aml:100472435	0.28	6e-08	BBR_ARATH E3 ubiquitin ligase BIG BROTHER-related OS	Q9LT17	0.38	4e-14	GO:0005515: protein binding: Molecular Function
# Candidate genes were scanned from the flanking region (200 kb upstream and downstream) of identified QTLs for both seasons, that are in high linkage with the lead SNPs (r2 >= 0.6) using the Lactuca sativa cv. Salinas V8 reference genome.

[truncated: 3 more sheets: Table S11, Table S12, TableS13]
